# Supplementary material for: Risk factors for healthcare-associated infection among children in a low-and middle-income country
Source: BMC Infect Dis. 2022 Apr 26;22:406. doi: 10.1186/s12879-022-07387-2 (PMC9040216; doi:10.1186/s12879-022-07387-2)
Supplement: Supplementary file 1 — Additional file 1. The dataset of healthcare-associated infection. [file 12879_2022_7387_MOESM1_ESM.xlsx]

## Sheet: Sheet1
						Diagnosis (BEFORE)					Diagnosis (AFTER)					Invasive devices								INOS 1					INOS 2					Other organism 1				Other organism 2			Other organism 3			LOS			Antibiotics
No	Date of admission	sex	weight	Height	Referral/community patient	Underlying disease1	Underlying disease2	Underlying disease3	Underlying disease4	Classified Diagnosis	Underlying disease1	Underlying disease2	Underlying disease3	Underlying disease4	PICU/ward	CVL	Lenght of CVC use (days)	ventilator	Lenght of ventilator use (days)	Urine catheter	Lenght of urin catheter use (days)	Outcome	Cause of death	Nosocomial 1	When inos 1 detected?	Organism 1	specimen 1	Day of culture 1	Nosocomial 2	When inos 2 detected?	Organism 2	specimen 2	Day of culture 2	Other culture taken?	Other organism1	Other specimen1	Day culture taken 1	Other organism 2	Other specimen 2	Day culture taken 2	Other organism 3	Other specimen 3	Day culture taken 3	LOS	LOS in wards	overall LOS	Antibiotic	Irrationality	Type Irrationality
1856	2018-02-01	M	16	113	Referral	B20 Stadium II	Ensefalopaty	Anemia normo-normo	Stunted		B20 stadium II	Ensefalopaty	Gizi buruk tp marasmik	Pneumonia	M2	N		N		N		Survive		N										N										39		39	Y	N
1857	2018-03-12	F	5.8	74	Self Admission	PJB Asianotik	GDD			Kardiology	Resp Distress	PJB asianotik	Anemia normo-normo	CRS	M4	N		N		N		Survive		HAP	11	Candida albican, Klebsiella pneumonia	Swab tenggorokan	11						N										35	5	40	Y	N
1858	2018-03-19	M	8.8	72	Self Admission	Cerebral CMV disease	Prolonged Fever	Mikrocephali	GDD		Cerebral CMV disease	Mikrocepali	Prolonged Fever	GDD	M2	N		N		N		Survive		HAP	5	E Coli, Streptococus viridans	Swab tenggorokan	22						Y	Negatif	Urine	11	Negatif	Blood	11	Negatif	Sputum	22	23		23	Y	Y	Dose
1859	2018-03-21	F	2.5	47	Self Admission	Kolestasis Intrahepatal	DCA tanpa tanda dehidrasi	Toxoplasmosis	ISK	Gastrohepatology	Kolestasis intrahepatal	DCA tanpa tanda dehidrasi	ISK	Katarak kongenital	M2	N		N		N		Survive		GIT	6									Y	E Faecalis	Urine	2							9		9	Y	Y	Spektrum
1860	2018-03-23	F	28	142	Referral	SLE	Nefritis SLE	HT St I	Anemia hemolitik	Immunology	Severe SLE	HT gr I	CKD st I	Gizi kurang	M4	N		N		N		Survive		UTI	17									N										21		21	N	N
1861	2018-03-24	M			Referral	TB Paru	Hipotiroid	Gizi Buruk tp marasmik	Mikrocephal	Respiratory	TB paru	DS	Hipotiroid	Gizi buruk tp marasmik	M2	N		N		N		Survive		N										Y	Negatif	Sputum	2							5		5	N	N
1862	2018-03-25	M	6.5	65	Transfer	Pneumonia	PJB asianotik			Respiratory	Pneumonia	PJB asianotik			M2	N		N		N		Survive		N										N										9		9	Y	N
1863	2018-03-27	M	4.2	55	Referral	ME bacterial dd Viral	Pneumonia				ME bacterial dd viral	Pneumonia			M2	N		N		N		Survive		N										Y	Negatif	Blood	1	Negatif	LCS	11				21		21	Y	N
1864	2018-03-27	F	34	153	Self Admission	Prolonged fever	Komplikasi anemia defisiensi besi	Pneumonia	Gizi buruk tp marasmik		Diare persisten	Prolonged fever	Pneumonia	Anemia defisiensi besi	M2	N		N		N		Survive		N										Y	Negatif	Blood	1	Negatif	Sputum	3				11		11	Y	Y	Spektrum
1865	2018-03-27	M	3.3	48	Referral	Pneumonia	PJB asianotik	Mikrocephali		Respiratory	Pneumonia	PJB asianotik	Mikrocephaly		M2	N		N		N		Survive		N										N										10		10	Y	N
1866	2018-03-28	M	33	125	Self Admission	DMD					DMD	Post biopsi otot			M4	N		N		N		Survive		N										N										8		8	Y	Y	Spektrum
1867	2018-03-28	F	4.9	63	Referral	Pneumonia	PJB asianotik	DS	GDD	Respiratory	Pneumonia	PJB asianotik	DS	GDD	M2	N		N		N		Died		N										N										4		4	Y	Y	Spektrum
1868	2018-03-28	M	9.4	85	Self Admission	Cerebral CMV disease	Epilepsi terkontrol	GDD			Cerebral CMV disease	Epilepsi terkontrol	GDD		M2	N		N		N		Survive		N										N										12		12	N	N
1869	2018-03-29	F	5.6	67	Self Admission	Choledecol Cyst	Gizi buruk tp marasmik	Feeding problem			Choledecol Cyst	Gizi buruk tp marasmik	Feeding problem		M4	N		N		N		Survive		GIT	6									N										12		12	N	N
1870	2018-03-30	F	34	149	Self Admission	ISK	SLE severe	CKD st V on HD	HT st I		SLE	ISK	CKD st V	HT st I	M2	N		N		N		Died	Shock Septic	BSI	14	E Coli	Blood	17	UTI	16				N										2	22	24	Y	Y	Spektrum
1871	2018-04-01	F	5.7	66	Referral	Pneumonia	Dermatitis	Congenital Cystic Adenomaroid Malformation	Gizi Kurang	Respiratory	Pneumonia	Dermatitis	Congenital Cystic Adenomaroid Malformation	Gizi Kurang	M2	N		N		N		Survive		N										N										10		10	Y	Y	Dose
1872	2018-04-02	M	15	98	Self Admission	PJB Asianotik				Kardiology	PJB asianotik				M4	N		N		N		Survive		N										N										4		4	Y	N
1873	2018-04-02	M	40.5	149	Self Admission	PJB Asianotik				Kardiology	PJB asianotik				M4	N		N		N		Survive		N										N										8		8	N	N
1874	2018-04-02	F	26	130	Self Admission	Hepatitis autoimun					Hepatitis autoimun	Urtikaria			M4	N		N		N		Survive		N										N										12		12	N	N
1875	2018-04-03	M	52	148	Referral	Guillan Bare Syndrome					GBS	Overweight			M4	N		N		N		Survive		N										N										17		17	Y	Y	Spektrum
1876	2018-04-03	M	5.7	63	Self Admission	PJB Asianotik	ISK			Kardiology	PJB asianotik	ISK	DS	DCA	M4	N		N		N		Died	Shock Kardiogenik	GIT	9				UTI	4	Negatif	Urine	15	Y	Negatif	Blood	7							18		18	Y	N
1877	2018-04-03	M	7.5	71	Referral	ME bacterial dd Viral	Pneumonia	Sepsis	SE overcome		ME bacterial dd viral	Pneumonia	Sepsis	SE overcome	PICU	Y	12	N		Y	3	Survive		N										Y	Negatif	Blood	1	Acinetobacter baumanii, Staphylococus coagulase negatif	ETT	2	Staphylococus Lugdanensis	CVC	11	4	8	12	Y	Y	Spektrum
1878	2018-04-04	M	45	167	Referral	Typoid Fever	Pneumonia			Infectious	Typoid fever	Pneumonia			M2	N		N		N		Survive		HAP	6	Klebsiella Pneumonia, E faecalis	Swab tenggorokan	6						N										11		11	Y	N
1879	2018-04-06	M	5.7	65	Referral	Pneumonia	PJB asianotik			Respiratory	Pneumonia	PJB asianotik			M2	N		N		N		Survive		N										N										8		8	Y	Y	Spektrum
1880	2018-04-08	F	39	155	Referral	SE	Gangguan Mental Organik				SE	Gangguan Mental Organik			M4	N		N		N		Survive		N										N										11		11	Y	Y	Spektrum
1881	2018-04-09	F	5.3	69	Referral	PJB Asianotik	Gizi buruk tp marasmik			Kardiology	PJB asianotik	Gizi buruk tp marasmik			M4	N		N		N		Survive		N										N										4		4	Y	N
1882	2018-04-09	M	8.4	75	Referral	Pneumonia	PJB asianotik			Respiratory	Pneumonia	PJB asianotik			M2	N		N		N		Survive		N										N										12		12	Y	N
1883	2018-04-09	F	6.9	48	Self Admission	PJB Sianotik					PJB sianotik	ISPA			M4	N		N		N		Survive		URTI	3									N										8		8	Y	N
1884	2018-04-09	F	7.1	71	Self Admission	PJB Asianotik				Kardiology	PJB asianotik	ISPA			M4	N		N		N		Survive		URTI	3									N										8		8	Y	N
1885	2018-04-09	F	36	153	Self Admission	Ensefalomielitis autoimun	Gizi buruk tp marasmik	Tetraparese flaccid	Afasia Motorik		Ensefalomielitis autoimun	Gizi buruk tp marasmik	Tetraparese spastik	Afasia motorik	M4	N		N		N		Survive		N										Y	Negatif	LCS	3							9		9	N	N
1886	2018-04-09	F	23	133	Self Admission	SLE berat	Gizi buruk tp marasmik	Efusi Pleura	Pneumonia	Immunology	SLE berat	Gizi buruk tp marasmik	Efusi pleura	Pneumonia	M4	N		N		N		Died	Shock Kardiogenik	GIT	4									N										7		7	Y	Y	Spektrum
1887	2018-04-09	F	21	121	Self Admission	PJB Sianotik				Respiratory	PJB sianotik				M4	N		N		N		Survive		N										N										4		4	Y	N
1888	2018-04-10	F	9.5	81	Self Admission	JIA				Immunology	JIA				M4	N		N		N		Survive		N										N										3		3	N	N
1889	2018-04-11	F	18	108	Self Admission	PJB Sianotik				Kardiology	PJB sianotik				M4	N		N		N		Survive		N										N										4		4	Y	N
1890	2018-04-12	M	16	104	Self Admission	PJB Asianotik				Kardiology	PJB asianotik				M4	N		N		N		Survive		N										N										8		8	Y	N
1891	2018-04-12	M	28.5	118	Self Admission	Severe SLE bl IV	HT terkontrol	Hipercholesterolemia		Immunology	Severe SLE bl IV	HT terkontrol	Hipercolesterolmia		M4	N		N		N		Survive		N										N										6		6	N	N
1892	2018-04-12	F	42	159	Self Admission	SLE berat bl II				Immunology	SLE berat bl II				M4	N		N		N		Survive		N										N										6		6	N	N
1893	2018-04-14	M	8.9	79	Self Admission	Pneumonia	CP tetraparese spastik	Epilepsi terkontrol	Laringomalacia tp 2	Respiratory	Pneumonia	Laringomalacia tp II	CP tetraparese spastik	Epilepsi GTC	M2	N		N		N		Survive		N										Y	Negatif	Blood	7	E Coli	Sputum	10	Negatif	Sputum	14	20		20	Y	N
1894	2018-04-14	F	44	146	Referral	GNAPS	HT St II	Anemia gravis			GNAPS	HT st II	Anemia gravis		M4	N		N		N		Survive		N										N										8		8	Y	N
1895	2018-04-15	F	29	161	Self Admission	Neuropsikiatri SLE	SLE dlm bl ke 8	Gizi Buruk tp marasmik		Immunology	Neuropsikiatri SLE	SLE berat bl I	Gizi buruk tp marasmik	ISK	M4	N		N		N		Survive		UTI	5				GIT	9				Y	Negatif	Blood	7							13		13	Y	N
1896	2018-04-15	F	28.5	130	Self Admission	PJB Asianotik				Kardiology	PJB asianotik				M4	N		N		N		Survive		N										N										10		10	Y	N
1897	2018-04-16	F	15	111	Self Admission	CKD on CAPD	GNAPS	ISK			GNAPS	CKD on CAPD pro aff	ISK membaik		M4	N		N		N		Survive		N										N										10		10	Y	Y	Spektrum
1898	2018-04-16	F	12	90	Self Admission	PJB Asianotik				Kardiology	PJB asianotik				M4	N		N		N		Survive		N										N										4		4	Y	N
1899	2018-04-16	F	12	96	Self Admission	PJB Asianotik				Kardiology	PJB asianotik				M4	N		N		N		Survive		N										N										9		9	N	N
1900	2018-04-16	F	53	152	Self Admission	Severe SLE	Nefritis SLE	Fraktur kompresi V		Immunology	Severe SLE	Nefritis SLE	Fraktur Kompresi V		M4	N		N		N		Survive		N										N										5		5	N	N
1901	2018-04-17	F	10	86	Self Admission	PJB Asianotik				Kardiology	PJB asianotik				M4	N		N		N		Survive		N										N										5		5	Y	N
1902	2018-04-17	F	22	126	Self Admission	PJB Asianotik				Kardiology	PJB asianotik				M4	N		N		N		Survive		N										N										3		3	Y	N
1903	2018-04-18	F	44	152	Referral	PJB Asianotik				Kardiology	PJB asianotik				M4	N		N		N		Survive		N										N										3		3	Y	N
1904	2018-04-19	M	30	155	Self Admission	PJR				Kardiology	PJR				M4	N		N		N		Survive		N										N										8		8	Y	N
1905	2018-04-19	M	20.5	109	Self Admission	SNDS					SNDS				M4	N		N		N		Survive		N										N										5		5	N	N
1906	2018-04-19	M	9.9	87	Self Admission	PJB Asianotik				Kardiology	PJB asianotik				M4	N		N		N		Survive		N										N										3		3	Y	N
1907	2018-04-20	M	5.6	66	Self Admission	Hidrocephalus	Scabies	GDD			Hidrocephalus	Scabies	GDD	Gizi buruk tp marasmik	M4	N		N		N		Died	Herniasi	N										N										6		6	Y	N
1908	2018-04-23	F	9	84	Self Admission	PJB Asianotik				Kardiology	PJB asianotik				M4	N		N		N		Survive		N										N										5		5	Y	N
1909	2018-04-23	M	7.3	67	Self Admission	PJB Asianotik				Kardiology	PJB asianotik				M4	N		N		N		Survive		N										N										7		7	Y	N
1910	2018-04-23	F	10	88	Referral	PJB Asianotik				Kardiology	PJB asianotik				M4	N		N		N		Survive		N										N										4		4	N	N
1911	2018-04-23	M	19.5	113	Referral	PJB Asianotik				Kardiology	PJB asianotik				M4	N		N		N		Survive		N										N										4		4	N	N
1912	2018-04-24	M	8	69	Referral	Trias Custitic	ME bacterial	Hidrocephalus	Hiponatremia		Pneumonia	ME bacterial	Hidrocepalus	Hiponatremia	PICU	N		N		Y	6	Died		N										N										3	4	7	Y	N
1913	2018-04-25	F	45	150	Self Admission	PJB Asianotik				Kardiology	PJB asianotik				M4	N		N		N		Survive		N										N										4		4	Y	N
1914	2018-04-25	F	15.5	109	Self Admission	PJB Asianotik				Kardiology	PJB asianotik				M4	N		N		N		Survive		N										N										4		4	Y	N
1915	2018-04-26	F	22	132	Self Admission	PJB Sianotik				Kardiology	PJB sianotik				M4	N		N		N		Survive		N										N										3		3	N	N
1916	2018-04-26	M	8.2	82	Self Admission	PJB Sianotik				Kardiology	PJB sianotik				M4	N		N		N		Survive		N										N										3		3	Y	N
1917	2018-04-05	F	6.7	68	Referral	ME bacterial dd Viral	CP tetraparese spastik	Gastrointestinal Bleeding	Pneumonia		ME bacterial dd viral	CP tetraparese spastik	Gastrointestinal bleeding	Pneumonia	M2	N		N		Y	10	Survive		N										Y	Negatif	Blood	3	Negatif	LCS	7	Negatif	Blood	13	34		34	Y	Y	Dose
1918	2018-04-18	F	5.1	54	Referral	Pneumonia	Hidronefrosis			Respiratory	Pneumonia	PJB asianotik	Hidronefrosis post nefrostomi	Stunted	M2	N		N		N		Survive		N										Y	E Coli	Sputum	6	Kocuria Krishnae	Urine	20				22		22	Y	Y	Spektrum
1919	2018-04-18	F	47	148	Referral	AKI on CKD st III	ISK kompleks	Hidronefrosis post nefrostomi	Anemia on CKD		AKi on CKD st III	ISK kompleks	Anemia normo-normo	Asidosis metabolik membaik	PICU	N		N		Y	4	Survive		N										Y	Negatif	Blood	1	E Coli	Urine	10				12	4	16	Y	Y	Spektrum
1920	2018-04-23	F	8.3	84	Self Admission	Cerebral CMV disease	Epilepsi GTC terkontrol	CP tetraparese spastik	SNHL dextra		Cerebral CMV disease	CP tetraparese spastik	Epilepsi GTC	Development disorder	M2	N		N		N		Survive		N										N										15		15	N	N
1921	2018-04-25	M	23	126	Referral	PJR				Kardiology	PJR				M2	N		N		N		Survive		N										N										11		11	Y	N
1922	2018-04-26	F	9	78	Self Admission	Cerebral CMV disease	Hidrosefalus obs post vp shunt	ADS SNHL			Cerebral CMV disease	Hidrosefalus obs post vp shunt	ADS SNHL		M2	N		N		N		Survive		N										N										17		17	N	N
1923	2018-04-26	F	50	150	Self Admission	Vomitus Profuse tanpa tanda dehidrasi	Dyspepsia	Nefritis SLE	HT st II	Gastrohepatology	Vomitus Profuse tanpa tanda dehidrasi	Dyspepsia	Nefritis SLE	HT st II	M4	N		N		N		Survive		N										Y	Klebsiella Pneumonia	Urine	2							6		6	N	N
1924	2018-04-26	F	4.5	54	Self Admission	Pneumonia	Epilepsi GTC	Labiopalatoskisis	CMV infect	Respiratory	Pneumonia	Epilepsi GTC	Cerebral CMV infect	Golldenharr syndrome	M2	N		N		N		Died		N										N										22		22	Y	N
1925	2018-04-26	M	28	137	Referral	PJR	PJB asianotik	Anemia mikro hipo		Kardiology	PJR	PJB asianotik	Anemia mikro-hipo		M4	N		N		N		Survive		N										N										21		21	Y	N
1926	2018-04-26	M	21	121	Self Admission	PJB Asianotik				Kardiology	PJB asianotik				M4	N		N		N		Survive		N										N										5		5	Y	N
1927	2018-04-26	F	5.6	62	Self Admission	Pneumonia	Stunted			Respiratory	Pneumonia	Stunted			M2	N		N		N		Survive		N										N										4		4	Y	N
1928	2018-04-27	F	30	132	Self Admission	B20 st klinis II dl terapi ARV	Anemia gravis	Hemangioma	Gizi buruk tp marasmik		B20 stadium II	Anemia gravis	Gizi kurang	Polip recti	M2	N		N		N		Survive		N										N										9		9	Y	Y	Dose
1929	2018-04-27	M	3	60	Referral	PJB Asianotik	Gizi buruk tp marasmik	FTT		Kardiology	PJB asianotik				M4	N		N		N		Survive		N										N										8		8	Y	N
1930	2018-04-28	M	5.1	51	Referral	Pneumonia	Laringomalacia			Respiratory	Pneumonia	Laringomalacia			M2	N		N		N		Survive		N										N										11		11	Y	Y	Spektrum
1931	2018-04-29	M	16	108	Self Admission	PJB Asianotik				Kardiology	PJB asianotik				M4	N		N		N		Survive		N										Y	Enterococus faecalis	Swab Tenggorokan	2							5		5	N	N
1932	2018-04-30	M	10.2	87	Referral	Cephalgia					Chepalgia post trauma				M4	N		N		N		Survive		N										N										5		5	N	N
1933	2018-04-30	F	6.8	70	Referral	Pneumonia	Mikrocephali	SNHL mild	GDD	Respiratory	Pneumonia	Microcepali	GDD	SNHL mild	M2	N		N		N		Survive		N										Y	Negatif	Sputum	12							13		13	Y	Y	Dose
1934	2018-04-30	F	33	154	Referral	PJB Sianotik	Gizi buruk tp marasmik			Kardiology	PJB sianotik				M4	N		N		N		Survive		N										N										4		4	N	N
1935	2018-04-30	F	8.3	75	Self Admission	PJB Asianotik				Kardiology	PJB asianotik				M4	N		N		N		Survive		N										N										4		4	N	N
1936	2018-04-30	F	6.7	66	Self Admission	PJB Asianotik				Kardiology	PJB asianotik				M4	N		N		N		Survive		N										N										4		4	N	N
1937	2018-05-01	F	14	93	Referral	SN	HT St I								M4	N		N		N		Survive		UTI	7	Staphylococus Saprophyticus	Urine	14						N										14		14	N	N
1938	2018-05-01	F	3.3	52	Self Admission	Vomitus Profuse dg dehidrasi tak berat	Obstruksi parsial letak tinggi	Hipoglikemia		Gastrohepatology					M4	N		N		N		Survive		N										N										11		11	N	N
1939	2018-05-02	M	44	148	Referral	PJB Asianotik				Kardiology	PJB asianotik				M4	N		N		N		Survive		N										N										6		6	N	N
1940	2018-05-02	F	29	161	Self Admission	Neuropsikiatri SLE	Severe SLE	ISK	Gizi buruk tp marasmik						M4	N		N		N		Survive		N										N										3		3	N	N
1941	2018-05-02	M	12	94	Referral	PJB Asianotik				Kardiology	PJB asianotik				M4	N		N		N		Survive		N										N										4		4	N	N
1942	2018-05-02	M	17	104	Referral	PJB Sianotik				Kardiology	PJB sianotik				M4	N		N		N		Survive		N										N										4		4	N	N
1943	2018-05-03	F	44	151	Self Admission	SLE	Kardiomyopati dilatasi								M4	N		N		N		Survive		N										N										3		3	N	N
1944	2018-05-08	F	11	94	Self Admission	Junctional Bradikardia	Cerebral Hypoperfusion	Gizi kurang							M4	N		N		N		Survive		N										N										11		11	Y	Y	Spektrum
1945	2018-05-11	M	19	129	Self Admission	Abdominal Epilepsi	Gizi buruk tp marasmik	GDD							M4	N		N		N		Survive		N										N										21		21	N	N
1946	2018-05-12	F	38	128	Referral	Epilepsi	CMV								M4	N		N		Y	14	Survive		Flebitis	4				UTI	6	Staphylococus Xylosus	Urine	7	N										20		20	Y	Y	Spektrum
1947	2018-05-14	F	25	153	Self Admission	Ensefalitis autoimun	Gizi buruk tp marasmik								M4	N		N		N		Survive		N										N										6		6	N	N
1948	2018-05-14	M	22	128	Self Admission	PJB Asianotik				Kardiology	PJB asianotik				M4	N		N		N		Survive		N										N										4		4	N	N
1949	2018-05-14	F	6.5	72	Self Admission	PJB Asianotik				Kardiology	PJB asianotik				M4	N		N		N		Survive		N										N										4		4	N	N
1950	2018-05-14	F	57.2	151	Self Admission	SLE berat bl ke III	Fraktur kompresi vertebrata								M4	N		N		N		Survive		UTI	6	Sphingomonas paucimobilis	Urine	6						N										6		6	N	N
1951	2018-05-16	F	12	96	Self Admission	PJB Asianotik				Kardiology	PJB asianotik				M4	N		N		N		Survive		N										N										6		6	N	N
1952	2018-05-16	M	5	63	Self Admission	PJB Asianotik				Kardiology	PJB asianotik				M4	N		N		N		Survive		N										N										6		6	N	N
1953	2018-05-16	M	36	135	Referral	Sn relaps	Vomitus dg dehidrasi ringan								M4	N		N		N		Survive		N										N										21		21	Y	Y	Spektrum
1954	2018-05-19	M	4	49	Referral	Pneumonia	PJB asianotik	Gizi Buruk tp marasmik			PJB asianotik	Pneumonia	Gizi buruk tp marasmik		M2	N		N		N		Died	HAP	HAP	16									N										18		18	Y	Y	Spektrum
1955	2018-05-21	F	14	113	Self Admission	Edema pulmo	PJB asianotik	Gizi Buruk tp marasmik			Edema pulmo	CAUTI	PJB asianotik	Gizi buruk tp marasmik	M4	N		N		Y	7	Survive		URTI	3									Y	Burkholderia cepacia, Staphylococus haemoliticus	Urine	4							11		11	Y	Y	Spektrum
1956	2018-05-22	F	3.1	50	Self Admission	Kolestasis Ekstrahepatal				Gastrohepatology					M4	N		N		N		Survive		N										N										15		15	N	N
1957	2018-05-26	F	35	139	Referral	Snake Bite drjt I									M4	N		N		N		Survive		N										N										5		5	Y	N
1958	2018-05-28	M	22	110	Self Admission	SN Inisial	Edema refrakter								M4	N		N		N		Survive		N										N										9		9	N	N
1959	2018-05-28	F	8.5	88	Self Admission	Jackson Weiss Syndrome	Gizi buruk tp marasmik	Hemangioma	Spinabifida						M4	N		N		N		Survive		N										N										6		6	N	N
1960	2018-05-28	F	6.1	73	Self Admission	PJB Asianotik	Gizi buruk tp marasmik	GDD		Kardiology	PJB asianotik	Gizi buruk tp marasmik	GDD		M4	N		N		N		Survive		N										N										4		4	N	N
1961	2018-05-28	M	46	159	Self Admission	CKD St V on CAPD	Anemia on CKD	HT St II							M4	N		N		N		Survive		N										N										3		3	N	N
1962	2018-04-10	M	4.9	60	Referral	PJB Asianotik	DS klinis	Gizi Buruk tp marasmik	GDD	Kardiology	Edema pulmo	Edema pericardium	PJB asianotik	Endocarditis Infectif	M4	N		N		N		Survive		GIT	11				HAP	20	Klebsiella Pneumonia	ETT	20	Y	Negatif	Blood	4	Negatif	Blood	18	Negatif	Blood	62	46	8	54	Y	N
1963	2018-05-02	M	8	6.5	Transfer	Pelvic uretra junction obstruction	ISK kompleks	Post nefrostomi	Pneumonia						M4	N		N		Y	5	Survive		N										Y	Candida Tropicalis	Urine	10							19		19	Y	Y	Spektrum
1964	2018-05-10	M	21	120	Referral	CKD	Anemia on CKD	Cardiomiopati dilatasi	Asidosis metabolik						M4	N		N		Y	8	Survive		N										N										30		30	Y	Y	Spektrum
1965	2018-05-15	F	21	114	Self Admission	SN	ISK	Efusi Pleura	AKI						M4	N		N		N		Survive		GIT	6				UTI	8				Y	E Coli	Urine	1	Negatif	Sputum	10				29		29	Y	Y	Spektrum
1966	2018-05-30	M	17	102	Self Admission	SNRS	DCA tanpa tanda dehidrasi	Hipoalbuminemia	Hipokalemia						M4	N		N		N		Survive		GIT	3									N										10		10	N	N
1967	2018-05-30	M	20	122	Referral	Epilepsi	Edema cerebri	Encephalopaty	Pneumonia						PICU	N		N		N		Survive		N										N										3	5	8	N	N
1968	2018-06-03	M	3.1	49	Referral	PJB Asianotik					PJB asianotik				M4	N		N		N		Survive		N										N										6		6	N	N
1969	2018-06-04	F	8.5	72	Self Admission	PJB Asianotik					PJB asianotik	ISPA			M4	N		N		N		Survive		N										N										8		8	N	N
1970	2018-06-04	F	43	159	Self Admission	Severe SLE	Neuropsikiatri SLE	Nefritis SLE							M4	N		N		N		Survive		N										N										6		6	N	N
1971	2018-06-05	F	5.2	54	Self Admission	Epilepsi	Hemangioma	Hernia umbilikalis							M4	N		N		N		Survive		N										N										5		5	N	N
1972	2018-06-06	M	11	92	Self Admission	PJB Sianotik					PJB sianotik				M4	N		N		N		Survive		N										N										4		4	N	N
1973	2018-06-06	M	17	121	Self Admission	PJB Asianotik					PJB asianotik				M4	N		N		N		Survive		N										N										4		4	N	N
1974	2016-06-06	F	42	149	Self Admission	PJB Sianotik					PJB sianotik				M4	N		N		N		Survive		N										N										4		4	N	N
1975	2016-06-06	M	9	75	Self Admission	PJB Asianotik					PJB asianotik				M4	N		N		N		Survive		N										N										6		6	N	N
1976	2016-06-06	M	75	165	Self Admission	Hemiparese sinistra	HT St I	Selulilitis lengan bawah sinistra							M4	N		N		N		Survive		N										N										7		7	Y	N
1977	2018-06-07	M	34	140	Self Admission	Peritonitis induced by CAPD	CKD st V	Anemia	Gastritis						M4	N		N		N		Survive		N										N										9		9	Y	N
1978	2018-06-10	F	11	91	Referral	Cardiomyopati	Gizi kurang								M4	N		N		N		Survive		N										N										10		10	N	N
1979	2018-06-16	F	19	115	Referral	PJB Asianotik					PJB asianotik				M4	N		N		Y	2	Survive		URTI	4									N										11		11	N	N
1980	2018-06-17	M	21	126	Self Admission	Autoimune enchepalitis dlm protokol bl I	Epilepsi belum teratasi								M4	N		N		N		Survive		N										N										12		12	N	N
1981	2018-06-21	F	6.4	72	Self Admission	PJB Asianotik	CRS		GDD		PJB asianotik				M4	N		N		N		Survive		N										N										5		5	N	N
1982	2018-06-21	M	28	119	Self Admission	SLE berat bl ke VI									M4	N		N		N		Survive		N										N										5		5	N	N
1983	2018-06-21	F	10.5	87	Self Admission	PJB Asianotik					PJB asianotik				M4	N		N		N		Survive		N										N										5		5	N	N
1984	2018-06-21	F	59	153	Self Admission	SLE berat bl ke IV									M4	N		N		N		Survive		N										N										5		5	N	N
1985	2018-06-21	F	29.5	153	Self Admission	Enchepalitis autoimun	HT								M4	N		N		N		Survive		N										N										6		6	N	N
1986	2018-06-21	F	11	96	Self Admission	PJB Asianotik	Faringitis akut				PJB asianotik	Faringitis Akut			M4	N		N		N		Survive		N										N										15		15	N	N
1987	2018-06-22	M	29	130	Referral	PJR	Trombositopenia	Fhlebitis							M4	N		N		N		Survive		GIT	17				Flebitis	19				N										27		27	Y	N
1988	2016-06-22	F	40	154	Self Admission	KAD berat tanpa syok	DM tp I								M4	N		N		N		Survive		N										N										5		5	N	N
1989	2018-06-25	F	7.8	73	Self Admission	PJB Sianotik					PJB sianotik				M4	N		N		N		Survive		N										N										4		4	N	N
1990	2018-06-25	M	22.5	111	Self Admission	Anemia	CKD st V on CAPD	HT st II							M4	N		N		N		Survive		N										N										5		5	N	N
1991	2018-06-25	M	6.6	70	Self Admission	PJB Sianotik					PJB sianotik				M4	N		N		N		Survive		N										N										5		5	N	N
1992	2018-06-25	F	10	80	Self Admission	PJB Asianotik	Gizi kurang				PJB asianotik	Gizi kurang			M4	N		N		N		Survive		N										N										8		8	N	N
1993	2018-06-26	F	49	159	Self Admission	SLE berat									M4	N		N		N		Survive		N										N										6		6	N	N
1994	2018-06-26	M	9.9	73	Self Admission	Tetraparese spastik	Mikrocephali	GDD							M4	N		N		N		Survive		N										N										3		3	N	N
1995	2018-06-27	F	8.4	72	Self Admission	PJB Asianotik					PJB asianotik	ISPA			M4	N		N		N		Survive		URTI	5									N										8		8	N	N
1996	2018-06-27	F	50	144	Self Admission	SLE	Trombositopenia	Hemiparese	Dyspepsia						M4	N		N		N		Survive		N										N										9		9	N	N
1997	2018-07-02	F	14	118	Referral	SLE	Gizi buruk tp marasmik								M4	N		N		N		Survive		N										N										19		19	N	N
1998	2018-07-02	F	47.5	165	Self Admission	SLE berat	Nefritis SLE	Def Vit D							M4	N		N		N		Survive		N										N										5		5	N	N
1999	2018-07-02	M	19	104	Self Admission	PJB Asianotik					PJB sianotik				M4	N		N		N		Survive		N										N										5		5	N	N
2000	2018-07-04	F	24	136	Referral	Vomitus Profuse dg dehidrasi tak berat	Abdominal epilepsi								M4	N		N		N		Survive		N										N										3		3	N	N
2001	2018-07-04	F	8.5	81	Referral	PJB Sianotik	Epilepsi				PJB sianotik				M4	N		N		N		Survive		N										N										4		4	N	N
2002	2018-07-04	M	22	129	Referral	GNAPS	ISK	AKI fase failure	HT st I						M4	N		N		N		Survive		N										Y	Negatif	Urine	1	Negatif	Blood	1	Negatif	Urine	6	10		10	Y	Y	Spektrum
2003	2018-07-05	M	2.8	51	Self Admission	Kolestasis Ekstrahepatal	Microcephaly								M4	N		N		N		Survive		N										N										23		23	N	N
2004	2018-07-05	F	45	159	Self Admission	Severe SLE bl V									M4	N		N		N		Survive		N										N										6		6	N	N
2005	2018-07-05	M	23	128	Referral	PJB Asianotik					PJB asianotik				M4	N		N		N		Survive		N										N										3		3	N	N
2006	2018-07-09	M	31	149	Referral	Hipokalemia berulang	Stunted								M4	N		N		N		Survive		N										N										8		8	N	N
2007	2018-07-09	F	5.1	61	Referral	PJB Asianotik					PJB asianotik				M4	N		N		N		Survive		N										N										6		6	N	N
2008	2018-07-09	M	32	139	Self Admission	Peritonitis induced by CAPD	CKD st V	Hipokalemia	Anemia on CKD						M4	N		N		N		Survive		N										N										18		18	Y	N
2009	2018-07-09	F	40	151	Referral	SLE	AIHA	thypoid fever							M4	N		N		N		Survive		UTI	6	Salmonella	Urine	7						N										7		7	N	N
2010	2018-07-09	F	19.5	113	Self Admission	CKD st V	Hiperplasia renal sinistra	Anemia on CKD	Agenesis renal dextra						M4	N		N		Y	3	Survive		N										N										25		25	Y	N
2011	2018-07-10	F	45	167	Self Admission	Chepalgia	Vomitus	Hidronefrosis post vp shunt							M4	N		N		N		Survive		N										N										5		5	N	N
2012	2018-07-10	M	41	166	Referral	Hidrocephalus									M4	N		N		Y	5	Survive		N										N										9		9	Y	N
2013	2018-07-11	M	39	151	Self Admission	SLE	Nefritis SLE	HT gr I							M4	N		N		N		Survive		N										N										7		7	N	N
2014	2018-07-12	M	25.5	127	Self Admission	PJB Asianotik					PJB asianotik				M4	N		N		N		Survive		N										N										5		5	N	N
2015	2018-07-14	F	40.5	150	Self Admission	JRA									M4	N		N		N		Survive		N										N										10		10	N	N
2016	2018-07-15	M	20	119	Referral	GNAPS	AKI fase failure	HT st I	ISK						M4	N		N		N		Survive		N										N										9		9	Y	Y	Spektrum
2017	2018-07-16	M	48	150	Self Admission	PJB Asianotik					PJB asianotik	CKD st II	Obesitas	OSAS hipertrofi adenoid	M4	N		N		N		Survive		N										N										11		11	N	N
2018	2018-07-16	M	14		Referral	PJB Asianotik					PJB asianotik				M4	N		N		N		Survive		N										N										5		5	N	N
2019	2018-07-16	F	10.2	90	Self Admission	PJB Asianotik					PJB asianotik				M4	N		N		N		Survive		N										N										4		4	N	N
2020	2018-07-16	F	46.5	148	Referral	JIA									M4	N		N		N		Survive		N										N										3		3	N	N
2021	2018-07-16	M	61.5	140	Self Admission	GNAPS	AKI fase failure	HT gr I	Hipokalemia						M4	N		N		N		Survive		URTI	10									N										12		12	Y	Y	Spektrum
2022	2018-07-18	M	6.7	67	Self Admission	PJB Asianotik					PJB asianotik				M4	N		N		N		Survive		N										N										9		9	N	N
2023	2018-07-19	M	55	148	Self Admission	Severe SLE	Candidiasis oral	Nefritis SLE							M4	N		N		N		Survive		N										N										6		6	N	N
2024	2018-07-20	F	9	80	Self Admission	PJB Asianotik					PJB asianotik				M4	N		N		N		Survive		N										N										4		4	N	N
2025	2018-07-20	M	38.5	162	Self Admission	KAD	DM tp I	Asidosis metabolik							M4	N		N		N		Survive		N										N										9		9	N	N
2026	2018-07-21	M	35	150	Self Admission	Hiperglikemia	DM tp I	Ketonuria	Glukosuria						M4	N		N		N		Survive		N										N										11		11	N	N
2027	2018-07-29	F	18.5	116	Transfer	PJB Asianotik	Gizi kurang				PJB asianotik				M4	N		N		Y	2	Survive		N										N										3		3	Y	Y	Spektrum
2028	2018-07-24	M	30	128	Transfer	HT st I	GNAPS	Retinopati	HT enchepalopati						M4	N		N		N		Survive		N										N										3		3	Y	Y	Spektrum
2029	2018-07-24	M	25	123	Self Admission	Ensefalitis autoimun	Epilepsi GTC								M4	N		N		N		Survive		N										N										8		8	N	N
2030	2018-07-25	M	29	152	Referral	JIA									M4	N		N		N		Survive		N										N										7		7	N	N
2031	2018-07-30	F	14	87	Self Admission	PJB Asianotik					PJB asianotik				M4	N		N		N		Survive		N										N										4		4	N	N
2032	2018-07-18	M	21	103	Self Admission	SNRS dlm protokol bl 2	Hipoalbuminemia	HT gr II	Hernia scrotalis						M4	N		N		N		Survive		URTI	7									N										18		18	N	N
2033	2018-07-27	F	3.8	52	Self Admission	Kolestasis ektrahepatal dd intrahepatal	PJB asianotik								M4	N		N		N		Survive		N										N										11		11	N	N
2034	2018-07-28	M	76	168	Transfer	Chepalgia	Edema cerebri	Erupsi acritonitis							M4	N		N		N		Survive		N										N										14		14	Y	Y	Spektrum
2035	2018-07-29	M	20	126	Referral	PJR	Gizi buruk tp marasmik				PJR	Gizi buruk tp marasmik	Endokarditis		M4	N		N		N		Died	Endokarditis	N										Y	Negatif	Blood	3	Negatif	Blood	4	Negatif	Blood	5	14		14	Y	N
2036	2018-07-30	M	16	110	Transfer	DMD					DMD				M4	N		N		N		Survive		N										N										3		3	Y	Y	Spektrum
2037	2018-07-30	F	6.6	75	Referral	Dehidrasi pd pasien gizi buruk	Ependymoma	Hidrocephalus post vp shunt			Dehidrasi pd pasien gizi buruk	Ependymoma	Hidrocephalus post vp shunt	GDD	M4	N		N		N		Survive		N										N										16		16	Y	N
2038	2018-07-31	M	46	140	Referral	Appendicitis akut	Dm tp I	Gizi Buruk tp marasmik	KAD sedang		Appendicitis akut	Dm tp I	Gizi Buruk tp marasmik	KAD sedang	M4	N		N		N		Survive		N										N										4		4	N	N
2039	2018-07-31	F	43	155	Referral	Gastritis akut ec NSAID	Susp SLE				Gatsritis akut ec NSAID	SLE			M4	N		N		N		Survive		N										N										11		11	Y	Y	Spektrum
2040	2018-08-01	F	25	130	Self Admission	Varicella	SNRS				Varicella	SNRS dlm protokol mg ke V			M2	N		N		N		Survive		N										N										7		7	N	N
2041	2018-08-01	M	19.5	120	Referral	Asma persisten ringan serangan berat	Cardioresp failure teratasi	Asidosis respiratorik berat	Syok hipovolemik		Asma persisten ringan serangan berat	Cardioresp failure teratasi	Asidosis respiratorik berat	Syok hipovolemik	PICU	N		N		N		Survive		URTI	3									N										2	3	5	N	N
2042	2018-08-01	F	8.6	82	Self Admission	Dsysfagia	Vomitus kronik	GDD	Gizi kurang		Vomitus kronis	Gastritis erosiva	CKD st III	Mikrocepali	M4	N		N		N		Survive		UTI	8	Staphylococus haemoliticus	Urine	10						N										10		10	N	N
2043	2018-08-01	F	35	148	Transfer	Kontraktus elbow	Osteoatritis soulder				Kontraktus elbow	Osteoatritis soulder			M4	N		N		N		Survive		N										N										10		10	N	N
2044	2018-08-01	F	25	132	Self Admission	Anemia mikro-hipo	CKD st II	HT st II	Stenosis renalis		Anemia mikro-hipo	CKD st II	HT st II	Stenosis renalis	M4	N		N		N		Survive		N										N										6		6	N	N
2045	2018-08-01	F	34	153	Self Admission	Ensefalitis autoimun	HT				Ensefalitis autoimun	HT			M4	N		N		N		Survive		N										N										7		7	N	N
2046	2018-08-02	F	44	158	Self Admission	Severe SLE dlm protokol bl ke VI	Neuropsikiatri SLE	HT			Severe SLE dlm protokol bl ke VI	Neuropsikiatri SLE	HT		M4	N		N		N		Survive		N										N										6		6	N	N
2047	2018-08-03	F	9	83	Referral	Seizous bacterial infection	Gizi kurang				Seizous bacterial infection	Gizi kurang			M2	N		N		N		Survive		N										Y	Negatif	Blood	1							6		6	Y	N
2048	2018-08-06	F	40	150	Self Admission	SLE	hepatitis autoimune				SLE	Hepatitis autoimune			M4	N		N		N		Survive		N										N										9		9	N	N
2049	2018-08-06	M	9.4	82	Self Admission	PJB Asianotik					PJB asianotik				M4	N		N		N		Survive		N										N										4		4	N	N
2050	2018-05-22	F	12	93	Referral	B20 st IV	TB pulmo	ME	GIT bleeding		B20 st IV	TB pulmo	ME	GIT bleeding	M2	N		N		N		Survive		N										Y	Candida Tropicalis	Swab Tenggorokan	3	Negatif	Sputum	3	Enterobacter Cloacae	Feces	3	14		14	Y	N
2051	2018-05-23	M	7.8	73	Self Admission	CMV cerebral disease	SNHL bilateral	GDD			CMV cerebral disease	SNHL bilateral	GDD		M2	N		N		N		Survive		N										N										11		11	N	N
2052	2018-05-23	F	2.8	49	Self Admission	Pneumonia	Gizi kurang	Mikrocephali	Anemia normo-normo		Pneumonia	Gizi kurang	Mikrocephali	Anemia normo-normo	M2	N		N		N		Survive		N										N										12		12	Y	Y	Spektrum
2053	2018-05-23	M	9.8	84	Referral	CMV disease aktif	Epilepsi post encefalini	Tetraparese spastik	GDD		CMV disease aktif	Epilepsi post encefalini	Tetraparese spastik	GDD	M2	N		N		N		Survive		N										Y	Negatif	Blood	13							16		16	N	N
2054	2018-05-26	M	3.6	54.5	Referral	Pneumonia	PJB asianotik	Gizi buruk tp marasmik			Pneumonia	PJB asianotik	Gizi buruk tp marasmik		M2	N		N		N		Survive		N										N										6		6	Y	N
2055	2018-05-28	M	3.7	51	Referral	Pneumonia	Sindrom mobius poland	CTEV sinistra	Anemia normo-normo		Pneumonia	Sindrom mobius poland	CTEV sinistra	Anemia normo-normo	M2	N		N		N		Survive		N										N										8		8	Y	Y	Spektrum
2056	2018-05-29	F	11.5	90	Referral	Pneumonia	Asma persisten ringan				Pneumonia	Asma persisten ringan			M2	N		N		N		Survive		N										N										4		4	Y	N
2057	2018-07-04	F	4.5	58	Self Admission	PJB Asianotik	Pneumonia				PJB asianotik	Pneumonia			M4	N		N		N		Survive		N										N										14		14	N	N
2058	2018-07-10	F	2.3	49	Self Admission	Kolestasis ektrahepatal dd intrahepatal	Anemia makrositik	PJB asianotik	DS		Kolestasis ekstrahepatal dd intrahepatal	Anemia Makrositik	PJB asianotik	DS	M4	N		N		N		Survive		URTI	22				Likely	25	Negatif	Blood	37	N										58		58	Y	N
2059	2018-07-16	F	17	129	Self Admission	PJB Sianotik	TB paru				PJB sianotik	TB paru			M4	N		N		N		Survive		N										Y	Streptococus viridans, Enterococus faecalis	Sputum	3							4		4	N	N
2060	2018-07-17	M	4.4	55	Self Admission	CMV disease aktif	Congenital hipotonis	SNHL			CMV disease aktif	Congenital Hipotonis	SNHL		M2	N		N		N		Survive		N										N										15		15	Y	N
2061	2018-07-21	F	5.5	54	Referral	Me Viral dd Bacterial	Intracranial haemorhage	Sepsis	Anemia Mikro-hipo		Me Viral dd Bacterial	Intracranial haemorhage	Sepsis	Anemia Mikro-hipo	PICU	N		N		Y	1	Survive		N										Y	Negatif	Blood	10							6	6	12	Y	N
2062	2018-07-22	M	57	160	Self Admission	SNDS	Conjungtivitis	Kortikal atrofi bilateral	Otitis Media Supura		SNDS	Conjungtivitis	Kortikol Atrofi Bilateral	Otitis Media Supura	M2	N		N		N		Survive		N										N										10		10	Y	Y	Spektrum
2063	2018-07-22	M	7.1	72	Self Admission	Kejang Demam Kompleks	Phymosis				Kejang Demam Kompleks	Phymosis	DCA tanpa dehidrasi		M2	N		N		N		Survive		GIT	3									N										6		6	N	N
2064	2018-07-23	F	19	120	Referral	Pneumonia berat	Gizi buruk tp marasmik				Pneumonia Berat	Gizi buruk tp marasmik			M2	N		N		N		Survive		N										Y	Negatif	Blood	2	Negatif	Sputum	3				4	8	12	Y	N
2065	2018-07-24	F	8.7	65	Self Admission	Epilepsi tonic	GDD	Cerebral CMV disease	Labioschisis		Epilepsi tonic	GDD	Cerebral CMV disease	Labioschisis	M2	N		N		N		Survive		N										Y	Negatif	Blood	9	Negatif	Sputum	10				11		11	N	N
2066	2018-07-30	M	4.3	54	Referral	Kolestasis ekstrahepatal dd intrahepatal	Gizi Buruk				Kolestasis ekstrahepatal dd intrahepatal	Gizi Buruk			M4	N		N		N		Survive		N										N										25		25	N	N
2067	2018-08-01	F	6.9	63	Self Admission	Kolestasis ektrahepatal dd intrahepatal	CMV disease	PFO			Kolestasis ekstrahepatal dd intrahepatal	CMV disease	PFO		M4	N		N		Y	7	Survive		URTI	18				Likely	26	Negatif	Blood	27	N										35		35	Y	N
2068	2018-08-06	M	34	139	Self Admission	CKD St V on CAPD	Peritonitis	HT st II			CKD ST V on CAPD	Peritonitis	HT ST II		M4	N		N		N		Survive		N										Y	Coagulase negatif staphylococus	Cairan CAPD	2							18		18	Y	N
2069	2018-08-06	F	27.5	152	Self Admission	PJB Sianotik	Procath				PJB sianotik	Pro Cath			M4	N		N		N		Survive		UTI	4									N										11		11	Y	N
2070	2018-08-07	F	26	115	Self Admission	SN	Cerebral Palsy	Disab Intelektual	Diaper rush		SN	Cerebral palsy	Disab intelektual	Diaper rush	M4	N		N		N		Survive		N										N										10		10	N	N
2071	2018-08-08	F	3.9	58	Referral	PJB Sianotik	Pneumonia				PJB sianotik	Pneumonia			M2	N		N		N		Survive		N										N										9		9	Y	Y	Spektrum
2072	2018-08-09	F	5.4	56	Self Admission	Intracerebral Haemoraghic	PDVK	Enchepalitis			Intracerebral Haemoraghic	PDVK	Enchepalitis		M2	N		N		N		Survive		N										N										8		8	N	N
2073	2018-08-09	M	47	140	Referral	PJR					PJR				M4	N		N		N		Survive		N										Y	Negatif	Blood	4	Negatif	Blood	5				22		22	Y	N
2074	2018-08-10	F	29	122	Self Admission	ISK Kompleks	Hidrosefalus vp shunt	Epilepsi	CP		ISK Kompleks	Hidrosefalus vp shunt	Epilepsi	CP	M4	N		N		N		Survive		URTI	4									Y	Enterococus faecalis	Swab Vagina	7							11		11	N	N
2075	2018-08-13	F	13	107	Referral	Hidrocephalus	Post vp shunt hr ke 2	HT st II	Gizi buruk tp marasmik		Hidrocephalus	Post Vp Shunt	HT st II	Gizi buruk tp marasmik	M4	N		N		N		Survive		N										N										10		10	Y	Y	Spektrum
2076	2018-08-14	F	30	141	Self Admission	AKi on CKD	CKD st II	Severe SLE	HT st II		AKi on CKD	CKD st II	Severe SLE	HT st II	M4	N		N		Y	2	Survive		N										N										7		7	N	N
2077	2018-08-14	F	42	153	Self Admission	SLE	Nefritis Lupus				SLE	Nefritis SLE			M4	N		N		N		Survive		N										N										3		3	N	N
2078	2018-08-14	M	7.5	62	Self Admission	PJB Asianotik					PJB asianotik				M4	N		N		N		Survive		N										N										3		3	N	N
2079	2018-08-18	M	21	122	Referral	Encepalitis autoimune	Status Epilepticus Teratasi	Stress Ulcer			Encepalitis autoimune	Status Epilepticus Teratasi	Stress Ulcer		M4	N		N		N		Survive		N										N										24		24	N	N
2080	2018-08-23	F	16	100	Referral	Edema Cerebri					Edema Cerebri				M4	N		N		N		Survive		N										N										9		9	N	N
2081	2018-08-24	F	9.8	80	Referral	AKI fase failure dd CKD	Anemia mikro-hipo	Thalasemia	Gizi baik		AKI fase failure dd CKD	Anemia mikro-hipo	Thalasemia	Gizi baik	M4	N		N		N		Survive		N										N										9		9	N	N
2082	2018-08-25	F	38	155	Referral	Syok kardiogenik	Cardiomyopathy	Efusi Pleura bilateral			Syok kardiogenik	Cardiomyopathy	Efusi Pleura bilateral		PICU	N		N		Y	3	Survive		N										Y	Negatif	Sputum	4							3	25	28	Y	N
2083	2018-08-27	M	63	152	Self Admission	Dyspepsia	SNDS	Obesitas	Faringitis Akut		Dyspepsia	SNDS	Obesitas	Faringitis Akut	M4	N		N		Y	5	Survive		N										N										9		9	N	N
2084	2018-08-28	F	40	152	Referral	DRA					DRA				M4	N		N		N		Survive		URTI	8									N										24		24	Y	N
2085	2018-08-28	M	7.5	65	Referral	Epilepsi					Epilepsi				M4	N		N		N		Survive		N										N										7		7	N	N
2086	2018-08-29	F	62	152	Self Admission	SLE berat dalam protokol					SLE berat dalam protokol				M4	N		N		N		Survive		N										N										5		5	N	N
2087	2018-08-29	F	15	85	Self Admission	SN	AKI fase failure				SN	AKI fase failure			M4	N		N		N		Survive		URTI	6	Negatif	Sputum	17	Likely	22	Negatif	Blood	23	N										4		4	N	N
2088	2018-08-29	F	4.5	57	Referral	Kolestasis intrahepatal dd ekstrahepatal	Gizi kurang	FTT			Kolestasis intrahepatal dd ekstrahepatal	Gizi kurang	FTT		M4	N		N		N		Survive		N										N										6		6	N	N
2089	2018-08-30	F	44	158	Self Admission	Severe SLE	Neuropsikiatri SLE	Hipertensi terkontrol			Severe SLE	Neuropsikiatri SLE	Hipertensi terkontrol		M4	N		N		N		Survive		N										N										6		6	N	N
2090	2018-08-30	M	76	162	Self Admission	Impatensi Vp Shunt	Hidrosefalus dg vp shunt				impatensi Vp Shunt	Hidrosefalus vp shunt			M4	N		N		N		Survive		N										N										7		7	N	N
2091	2018-08-30	F	36	150	Transfer	HSP	Urtikaria	Gastritis	Gizi kurang		HSP	Urtikaria	Gastritis	Gizi kurang	M4	N		N		N		Survive		N										N										5		5	N	N
2092	2018-08-31	F	55	155	Self Admission	Chepalgia ec edema cerebri					Chepalgia ec edema cerebri				M4	N		N		N		Survive		N										N										6		6	N	N
2093	2018-09-02	M	4.3	56	Referral	PJB Asianotik	Pneumonia	Gizi kurang	FTT		PJB asianotik	Pneumonia	Gizi kurang	FTT	M2	N		N		N		Survive		GIT	5									N										3	9	12	Y	Y	Spektrum
2094	2018-09-02	M	15.5	115	Referral	Corpus Alienum					Corpus Alienum				M4	N		N		N		Survive		N										N										4		4	N	N
2095	2018-09-03	M	15	128	Referral	CKB	SAH dg edema cerebri	Multiple fractur	Sepsis		CKB	SAH dg edema cerebri	Multiple fractur	Sepsis	PICU	N		N		N		Survive		N										N										5	13	18	Y	Y	Spektrum
2096	2018-09-03	F	20	118	Self Admission	PJB Asianotik					PJB asianotik				M4	N		N		N		Died	Edema Pulmo	N										N										6		6	N	N
2097	2018-09-04	F	3	55	Self Admission	Kolestasis intrahepatal dd ekstrahepatal	CMV infection	PJB asianotik	Mikrocephal		Kolestasis intrahepatal dd ekstrahepatal	CMV infection	PJB asianotik	Mikrocephal	M4	N		N		N		Survive		N										N										10		10	N	N
2098	2018-09-04	F	8	89	Self Admission	Cardiomyopaty dilatasi	Syok Kardiogenik	Gizi buruk tp marasmik	DCA tanpa dehidrasi		Cardiomyopaty dilatasi	Syok Kardiogenik	Gizi buruk tp marasmik	DCA tanpa dehidrasi	M4	N		N		N		Survive		UTI	16				Likely	15	Negatif	Blood	15	N										32		32	Y	N
2099	2018-09-04	F	4.1	52	Transfer	Perdarahan	Defisiensi vit K				Perdarahan	Defisiensi vit K			M4	N		N		N		Survive		N										N										3		3	N	N
2100	2018-09-05	F	42	165	Self Admission	Epileptic headache	Hidrosefalus obs post vp shunt	Gizi kurang			Epileptic headache	Hidrosefalus obs post vp shunt	Gizi kurang		M4	N		N		N		Survive		N										N										6		6	N	N
2101	2018-09-05	F	5.1	53	Self Admission	PJB Asianotik					PJB asianotik				M4	N		N		N		Survive		N										N										6		6	Y	N
2102	2018-09-08	F	32	135	Transfer	Epilepsi pada pasien CP	Gastritis				Epilepsi pada pasien CP	Gastritis			M4	N		N		N		Survive		N										N										5		5	N	N
2103	2018-09-06	M	13.5	83	Referral	SNRS	HT Gr I	TB Paru dlm OAT bl II	Edema Pulmo		SNRS	HT Gr I	TB Paru dlm OAT bl II	Edema Pulmo	M2	N		N		N		Survive		N										N										5	4	9	N	N
2104	2018-09-07	F	43	153	Referral	Enchepalitis dd viral	Dehidrasi tak berat				Enchepalitis dd viral	Dehidrasi tak berat			M2	N		N		Y	11	Survive		N										N										13		13	Y	N
2105	2018-09-07	F	45	171	Self Admission	DRA					DRA				M4	N		N		Y	21	Survive		N										N										21		21	Y	N
2106	2018-09-07	F	16	113	Self Admission	CKD St V on CAPD	Stenosis Uretero Vesicaljunction	Agenesis renal	Hiperplasia renal		CKD St V on CAPD	Stenosis Uretero Vesicaljunction	Agenesis renal	Hipoplasia renal	M4	N		N		N		Survive		UTI	4									N										8		8	N	N
2107	2018-09-09	M	23	135	Referral	HT st I	Ensefalitis autoimune				Ht st I	ENsefalitis Autoimune			M2	N		N		Y	10	Died		N										Y	Negatif	Blood	1	Negatif	Blood	9				10		10	Y	Y	Spektrum
2108	2018-10-11	F	4.4	61	Transfer	Atresia bilier tp III post kasai	Gizi buruk tp marasmik	Mikrocephali	Diaoer rush		Atresia bilier tp III post kasai	Gizi buruk tp marasmik	Mikrocephali	Diaoer rush	M4	N		N		N		Survive		N										N										4	5	9	Y	Y	Spektrum
2109	2018-09-13	M	17	122	Referral	Abses Cerebri	PJB sianotik	SE teratasi			Abses Cerebri	PJB sianotik	SE teratasi		M4	N		N		N		Survive		N										Y	Negatif	Cairan lain	9							9		9	Y	Y	Spektrum
2110	2018-09-10	F	3.9	52	Self Admission	Kolestasis ektrahepatal dd intrahepatal					Atresia bilier tp II post kasai	Pneumonia	Oedema laring		M4	N		N		N		Survive		HAP	18									N										28		28	Y	N
2111	2018-09-14	M	52	166	Transfer	Chepalgia kronis	Hemiparese sinistra				Chepalgia kronis	Hemiparese sinistra			M4	N		N		N		Survive		N										N										14		14	N	N
2112	2018-09-13	F	10	76	Referral	Kista Koledoktus					Kista Koledoktus	Kolongitis	Anemia mikro-hipo	Stomatitis	M4	N		N		N		Survive		N										Y	Negatif	Blood	1							13		13	Y	Y	Spektrum
2113	2018-09-14	M	5.1	63	Self Admission	Gastrointestinal bleeding	Epilepsi dlm terapi	Anemia normo-normo			Gastrointestinal bleeding	Epilepsi dlm terapi	Anemia normo-normo		M4	N		N		N		Survive		N										N										7		7	N	N
2114	2018-09-14	F	34	152	Self Admission	Ensefalitis autoimun	HT terkontrol	Dyspepsia			Ensefalitis autoimun	HT terkontrol	Dyspepsia		M4	N		N		N		Survive		N										N										8		8	N	N
2115	2018-09-16	M	33	124	Self Admission	SN	Vomitus tanpa tanda dehidrasi	AKI Fase Risk			SN	Vomitus tanpa tanda dehidrasi	AKI Fase Risk		M4	N		N		N		Survive		N										N										11		11	N	N
2116	2018-09-17	F	35	145	Transfer	Neuropsikiatri SLE	Nefitis SLE	Depresi berat	Riw Intruksikasi obat		Neuropsikiatri SLE	Nefitis SLE	Depresi berat	Riw Intruksikasi obat	M4	N		N		N		Survive		N										N										10		10	N	N
2117	2018-09-17	F	7.7	69	Transfer	PJB Asianotik					PJB asianotik				M4	N		N		N		Survive		N										N										3		3	N	N
2118	2018-09-17	M	3.4	55	Referral	Kolestasis ekstrahepatal dd intrahepatal	DS	Gizi buruk tp marasmik			Kolestasis ekstrahepatal dd intrahepatal	DS	Gizi buruk tp marasmik		M4	N		N		N		Survive		N										N										9		9	N	N
2119	2018-09-18	F	6.1	74	Self Admission	PJB Asianotik	ISK	Gizi Buruk tp marasmik			PJB Asianotik	ISK	Gizi Buruk tp marasmik		M4	N		N		N		Survive		GIT	3									Y	Negatif	Urine	4	Negatif	Blood	5				5		5	Y	Y	Spektrum
2120	2018-09-21	F	41	154	Transfer	SLE dlm Protokol	Dyspepsia	Demam neurotopenia	Anemia		SLE dlm Protokol	Dyspepsia	Demam neurotopenia	Anemia	M4	N		N		N		Survive		N										Y	Negatif	Urine	1							12		12	Y	Y	Spektrum
2121	2018-09-22	M	3.4	50	Transfer	Epilepsi	Diare persisten	FTT	Mikrocephal		Epilepsi	Diare persisten	FTT	Mikrocephal	M4	N		N		N		Survive		GIT	4									N										10		10	N	N
2122	2018-09-22	M	13	83.5	Transfer	SNRS	TB on OAT bl III	HT terkontrol			SNRS	TB on OAT bl III	HT terkontrol		M4	N		N		N		Survive		N										N										7		7	N	N
2123	2018-09-22	M	25	137	Transfer	Kardiomiopati	Hiponatremia				Kardiomiopati	Hiponatremia			M4	N		N		N		Died	Syok kardiogenik	N										N										15		15	N	N
2124	2018-09-21	F	6.3	62	Self Admission	Kolestasis ekstrahepatal dd intrahepatal	Vomitus profuse dg dehidrasi berat	Atrofi Cerebri	ISK		Kolestasis ekstrahepatal dd intrahepatal	Vomitus profuse dg dehidrasi berat	Atrofi Cerebri	ISK	M4	N		N		N		Died		Likely	19									Y	Negatif	Blood	6	E Faecalis	Swab luka	6	Negatif	Blood	19	41		41	Y	N
2125	2018-09-22	F	48	147	Self Admission	Uncontrolled epilepsy	Post op craniotomi ec trauma kepala	Dyspepsia	Gangguan psikosis organik		Uncontrolled epilepsy	Post op craniotomi ec trauma kepala	Dyspepsia	Gangguan psikosis organik	M4	N		N		N		Survive		N										N										11		11	N	N
2126	2018-09-24	M	56	169.5	Referral	PJB Sianotik	Efusi pleura bilateral	Ascites			PJB Sianotik	Efusi pleura bilateral	Ascites		M4	N		N		N		Survive		N										N										10		10	N	N
2127	2018-09-26	F	5.1	68	Transfer	Gastric outlet	FTT	GDD	Gizi buruk tp marasmik		Post Laparatomi	Gizi buruk tp marasmik	GDD	Hipokalemia	M4	N		N		Y	4	Survive		BSI	3	Staphylococus hominis	Blood	8						N										22		22	Y	Y	Spektrum
2128	2018-09-24	F	32	149	Self Admission	JRA	SNRS				JRA	SNRS			M4	N		N		N		Survive		N										N										31		31	N	N
2129	2018-09-25	M	51	152	Referral	DRA					DRA				M4	N		N		N		Survive		N										N										23		23	Y	N
2130	2018-09-26	M	3.8	52	Referral	Kolestasis ekstrahepatal dd intrahepatal	DS	Stunted	Kolestasis ekstrahepatal dd intrahepatal		Kolestasis ekstrahepatal dd intrahepatal	DS	Stunted	Kolestasis ekstrahepatal dd intrahepatal	M4	N		N		N		Survive		UTI	3	E Cloacae	Urine	3	GIT	25				Y	Negatif	Blood	13							40		40	Y	Y	Spektrum
2131	2018-10-03	F	20	117	Referral	Varises esofagus	Gastritis erosiva				Varises esofagus	Gastritis erosiva			M4	N		N		N		Survive		N										N										15		15	N	N
2132	2018-10-14	F	25	117	Self Admission	Epilepsi GTC post ME					Epilepsi GTC post ME				M4	N		N		N		Survive		N										N										11		11	N	N
2133	2018-10-08	F	7.6	71	Self Admission	PJB Sianotik					PJB sianotik				M4	N		N		N		Survive		N										N										12		12	N	N
2134	2018-10-09	M	22	129	Referral	DM tp I					DM tp I				M4	N		N		N		Survive		N										N										8		8	N	N
2135	2018-10-12	F	3.9	57	Self Admission	Kolestasis intrahepatal dd ekstrahepatal	FTT				Kolestasis intrahepatal dd ekstrahepatal	FTT			M4	N		N		N		Survive		N										N										7		7	N	N
2136	2018-10-15	F	37	139	Self Admission	Dyspepsia					Dyspepsia				M4	N		N		N		Survive		N										N										4		4	N	N
2137	2018-10-18	F	38	160	Referral	CKD St IV	Glomerulonefritis Cronis	Anemia on CKD	Gizi kurang		CKD St IV	Glomerulonefritis Cronis	Anemia on CKD	Gizi kurang	M4	N		N		N		Survive		N										N										12		12	N	N
2138	2018-10-10	M	19.5	125	Self Admission	DMD	Gizi kurang				DMD	Gizi kurang			M4	N		N		N		Survive		N										N										11		11	N	N
2139	2018-10-19	F	49	155	Self Admission	GBS					GBS				M4	N		N		N		Survive		N										N										12		12	N	N
2140	2018-10-19	M	34	136	Self Admission	Peritonitis induced CAPD	HT st II	Kardiomyopati	VES		Peritonitis induced CAPD	HT st II	Kardiomyopati	VES	M4	N		N		N		Survive		N										Y	Negatif	Cairan CAPD	1							8		8	Y	N
2141	2018-10-20	F	5	54.5	Referral	Epilepsi general tonic	CP tetraparese spastik	Mikrocephali	Craniosinostosis		Epilepsi general tonic	CP tetraparese spastik	Mikrocephali	Craniosinostosis	M4	N		N		N		Survive		N										N										9		9	Y	Y	Dose
2142	2018-10-21	M	41	149	Self Admission	Sturge Weber Syndrome	Epilepsi GTC	Chepalgia			Sturge Weber Syndrome	Epilepsi GTC	Chepalgia		M4	N		N		N		Survive		N										N										11		11	N	N
2143	2018-10-22	M			Referral	Kolestasis intrahepatal dd ekstrahepatal					Kolestasis intrahepatal dd ekstrahepatal				M4	N		N		N		Survive		N										N										5		5	N	N
2144	2018-10-23	F	35	156	Self Admission	Upper GIT Bleeding	Varises Esofagus				Upper GIT bleeding	Varises Esofagus			M4	N		N		N		Survive		N										N										17		17	N	N
2145	2018-10-24	M	5.2	59	Self Admission	Kolestasis Ekstrahepatal	Hernia Umbilikalis				Kolestasis Ekstrahepatal	Hernia Umbilikalis			M4	N		N		N		Survive		N										N										14		14	N	N
2146	2018-10-25	F	40	154	Referral	Severe SLE bl II					Severe SLE bl II				M4	N		N		N		Survive		N										N										6		6	N	N
2147	2018-10-25	M	5.2	61	Self Admission	Upper GIT Bleeding	Sindrom mobius poland	CTEV sinistra	Anemia normo-normo		Upper GIT Bleeding	Sindrom mobius poland	CTEV sinistra	Anemia normo-normo	M4	N		N		Y	12	Survive		N										N										12		12	Y	N
2148	2018-11-01	F	11.5	87	Referral	AKi fase failure	Nefritis	Hipoalbuminemia	Hiponatremia		AKi fase failure	Nefritis	Hipoalbuminemia	Hiponatremia	M4	N		N		Y	12	Survive		Likely	6	Negatif	Blood	14	GIT	9				Y	Negatif	Cairan dialisat	9	Staphylococus hominis	PUS	14				21		21	Y	Y	Spektrum
2149	2018-11-03	F	26	128	Referral	Pneumonia Berat	Epilepsi	CP tetraparese spastik	Asma persisten		Pneumonia Berat	Epilepsi	CP tetraparese spastik	Asma persisten	M4	N		N		N		Survive		N										N										25		25	Y	N
2150	2018-11-05	M	42	153	Self Admission	Impatensi CAPD	CKD st V on CAPD	Kardiomyopati			Impatensi CAPD	CKD st V on CAPD	Kardiomyopati		M4	N		N		N		Survive		N										N										9		9	N	N
2151	2018-11-06	F	44	152	Referral	PJR	Efusi pleura sinistra				PJR	Efusi pleura sinistra			M4	N		N		N		Survive		N										N										18		18	Y	N
2152	2018-11-07	M	2.7	51	Referral	Kolestasis intrahepatal dd ekstrahepatal	Gizi kurang	Mikrocephali	PJB asianotik		Kolestasis intrahepatal dd ekstrahepatal	Gizi kurang	Mikrocephali	PJB asianotik	M4	N		N		N		Survive		N										N										7		7	N	N
2153	2018-11-07	F	40	153	Self Admission	SLE	Myelodisphia syndrome				SLE	Myelodisphia syndrome			M4	N		N		N		Survive		N										N										8		8	N	N
2154	2018-11-09	F	3.1	52	Self Admission	PJB Asianotik					PJB asianotik				M4	N		N		N		Survive		N										N										6		6	N	N
2155	2018-11-10	F	4.1	50	Self Admission	Illeus Obstruktif					Illeus Obstruktif				M4	N		N		N		Survive		N										N										8		8	Y	Y	Spektrum
2156	2018-11-12	F	51	151	Self Admission	SLE berat bl I	HT st II				SLE berat bl I	HT st II			M4	N		N		N		Survive		N										N										5		5	N	N
2157	2018-11-14	M	34	136	Referral	Sn relaps jarang	HT st I	Hipoalbuminemia	Stunted		Sn relaps jarang	HT st I	Hipoalbuminemia	Stunted	M4	N		N		N		Survive		N										N										8		8	N	N
2158	2018-12-18	F	3.9	49	Referral	Hidrocephalus bilateral gr I	Retensi Urine post cysrostomy H-6	AKI membaik	Ileus Obs membaik		Hidrocephalus bilateral gr I	Retensi Urine post cysrostomy H-6	AKI membaik	Ileus Obs membaik	M4	N		N		Y	17	Survive		N										Y	Negatif	Urine	3	Enterococus faecalis, Candida ALbicans	Urine	10				17		17	Y	Y	Dose
2159	2018-12-27	M	6.4	67	Referral	Atresia bilier	Mikrosefali				Atresia bilier	Mikrosefali			M4	N		N		N		Survive		N										N										22		22	N	N
2160	2019-01-01	M	31.5	125	Self Admission	SNRS	Acute Faringitis	Caries Dentis			SNRS	Acute Faringitis	Caries Dentis		M4	N		N		N		Survive		UTI	7									N										7		7	N	N
2161	2019-01-11	F	2.3	41	Referral	Kolestasis ekstrahepatal dd intrahepatal	DS	Mikrocephali	PJB asianotik		Kolestasis ekstrahepatal dd intrahepatal	DS	Mikrocephali	PJB asianotik	M4	N		N		N		Survive		N										N										11		11	N	N
2162	2019-01-14	F	25	120	Self Admission	Ensefalitis autoimun	ISK				Ensefalitis autoimun	ISK			M4	N		N		N		Survive		N										N										10		10	N	N
2163	2019-01-15	M	31	136	Self Admission	Sn Relaps jarang					Sn relaps jarang				M4	N		N		N		Survive		N										N										4		4	N	N
2164	2019-01-15	F	30	133	Self Admission	Hepatitis autoimun					Hepatitis autoimun				M4	N		N		N		Survive		N										N										4		4	N	N
2165	2019-01-24	F	61	148	Transfer	SLE	Involuntery movement	Hemiparesis	HT terkontrol		SLE	Involuntery movement	Hemiparesis	HT terkontrol	M4	N		N		N		Survive		UTI	3	Brevundimonas diminuta	Urine	3						N										7		7	Y	Y	Spektrum
2166	2019-01-25	M	26	121	Transfer	Encepalitis autoimune	Epilepsi GTC				Encepalitis autoimune	Epilepsi GTC			M4	N		N		N		Survive		N										N										6		6	N	N
2167	2019-01-27	F	35	150	Referral	Epilepsi GTC dd enchepalitis					Epilepsi GTC dd enchepalitis				M4	N		N		N		Survive		N										N										4		4	N	N
2168	2017-03-26	F	7	78	Transfer	Cardiopulmonal failure	Illeus paralitik	Neuroblastoma	Demam neurotopenia		Cardiopulmonal failure	Illeus paralitik	Neuroblastoma	Demam neurotopenia	PICU	Y	5	Y	10	Y	10	Survive		GIT	4									Y	Negatif	Blood	1	Aspirat trakhea	Enterococus faecium	2	Negatif	CVC	5	14		14	Y	Y	Spektrum
2169	2017-03-27	F	14		Transfer	Nefroblastoma post nefroctomy	Gizi buruk tp marasmik	Pneumothorax	Candidiasis oral		Nefroblastoma post nefroctomy	Gizi buruk tp marasmik	Pneumothorax	Candidiasis oral	PICU	Y	9	Y	6	Y	7	Survive		Likely	6									N										9		9	Y	Y	Spektrum
2170	2017-05-01	F	34		Referral	Resp failure	Pneumonia	GIT bleeding			Resp failure	Pneumonia	GIT bleeding		PICU	N		Y	6	N		Survive		Phlebitis	8									N										11		11	Y	Y	Spektrum
2171	2017-05-02	M	6	7.2	Self Admission	Shock sepsis	Sepsis	DCA tanpa dehidrasi	CMV disease		Shock sepsis	Sepsis	DCA tanpa dehidrasi	CMV disease	PICU	N		Y	4	Y	4	Died	Sepsis	N										Y	Enterococus faecalis	Urine	2							4		4	Y	Y	Spektrum
2172	2017-04-16	F	70	156	Referral	Post LE ec APP perforasi	Sepsis	Shock sepsis	AKI		Post LE ec APP perforasi	Sepsis	Shock sepsis	AKI	PICU	Y	16	Y	14	Y	11	Survive		VAP	10									N										28		28	Y	Y	Spektrum
2173	2017-05-12	M	10	72	Transfer	ARDS	Alkalosis metabolik	Pneumonia berat	Edema Pulmo		ARDS	Alkalosis metabolik	Pneumonia berat	Edema Pulmo	PICU	N		Y	11	N		Survive		N										Y	Staphylococus epidermidis	Cairan lain2	11							13		13	Y	Y	Spektrum
2174	2017-05-09	M	20.5	126	Referral	DSS	Multiple organ failure	GIT bleeding	Expanded dengue synd		DSS	Multiple organ failure	GIT bleeding	Expanded dengue synd	PICU	Y	8	Y	5	Y	7	Survive		N										Y	Enterobacter Cloacae	ETT	5							10		10	Y	Y	Spektrum
2175	2017-05-11	M	55	160	Referral	Corpal pleura regio frontal dan drainage	Post craniotomy	EDH			Corpal pleura regio frontal dan drainage	Post craniotomy	EDH		PICU	N		Y	5	Y	8	Survive		UTI	8									Y	Pseudomonas aeroginosa	ETT	2							8		8	Y	Y	Spektrum
2176	2017-05-10	M	50		Referral	EDH Post craniotomhy evakuasi	Koreksi fraktur depress				EDH Post craniotomhy evakuasi	Koreksi fraktur depress			PICU	N		Y	3	Y	5	Survive		N										Y	Pseudomonas aeroginosa	ETT	2							5		5	Y	Y	Spektrum
2177	2017-05-15	F	29		Transfer	Rabdhomio sarkoma post ekstraksi	Maksilo pectoninedif STSG	Anemia			Rabdhomio sarkoma post ekstraksi	Maksilo pectoninedif STSG	Anemia		PICU	Y	3	Y	2	Y	3	Survive		N										Y	Enterococus faecalis, P Stuartii	Aspirat trakhea	1							3		3	Y	Y	Spektrum
2178	2018-10-29	F	6.5	69	Self Admission	PJB Asianotik	Bakterial endokarditid				PJB Asianotik	Bakterial endokarditid			M4	N		N		N		Survive		N										Y	Negatif	Blood	1	Negatif	Urine	22	Negatif	Blood	22	30		30	Y	N
2179	2018-11-03	M	57	140	Self Admission	SLE	Batuk kronik berulang	Nefrtitis SLE	SLE berat on protokol bl ke IV		SLE	Batuk kronik berulang	Nefrtitis SLE	SLE berat on protokol bl ke IV	M4	N		N		Y	18	Survive		N										Y	Negatif	Urine	4	Negatif	Blood	4				19		19	Y	Y	Dose
2180	2018-11-06	M	5.8	62.5	Referral	Kolestasis ekstrahepatal dd intrahepatal	Mikrocephali	Hidrocele			Kolestasis ekstrahepatal dd intrahepatal	Mikrocephali	Hidrocele		M4	N		N		N		Survive		N										N										23		23	N	N
2181	2018-11-07	M	5.2	64	Referral	Kolestasis intrahepatal dd ekstrahepatal	Mikrocepali	Gizi buruk tp marasmik	ADS refer		Kolestasis intrahepatal dd ekstrahepatal	Mikrocepali	Gizi buruk tp marasmik	ADS refer	M4	N		N		N		Survive		UTI	12	Negatif	Urine	13						N										24		24	N	N
2182	2018-11-09	M	37.5	141	Self Admission	CKD ST V on CAPD	Anemia on CKD	HT st II			CKD ST V on CAPD	Anemia on CKD	HT st II		M4	N		N		N		Survive		N										N										12		12	N	N
2183	2018-11-12	F	34	148	Referral	SLE dlm protokol					SLE dlm Protokol				M4	N		N		N		Survive		N										N										14		14	N	N
2184	2018-11-14	M	30	148	Referral	Abdominal pain dg massa abdomen	Gizi buruk tp marasmik				Abdominal pain dg massa abdomen	Gizi buruk tp marasmik			M4	N		N		N		Survive		N										N										15		15	N	N
2185	2018-11-30	M	19	124	Referral	Glomerulonefritis akut	AKI fase failure	Gizi kurang	Karies gigi multiple		Glomerulonefritis akut	AKI fase failure	Gizi kurang	Karies gigi multiple	M4	N		N		N		Survive		UTI	9	Stenotrophomonas Malthopilia	Urine	10						N										15		15	Y	Y	Spektrum
2186	2018-12-05	M	5.5	73	Referral	Gizi buruk tp marasmik	Hipotiroid kongenital	DS	Anemia normo-normo		Gizi buruk tp marasmik	Hipotiroid kongenital	DS	Anemia normo-normo	M4	N		N		N		Survive		N										Y	Negatif	Blood	6	E Coli, Enterococus gallinarum	Feces	8				12		12	Y	Y	Spektrum
2187	2018-12-09	F	60	165	Referral	Epistaksis Anterior	Anemia gravis	AKI Fase Failure			Epistaksis Anterior	Anemia gravis	AKI Fase Failure		M4	N		N		N		Survive		N										Y	Enterobacter Faecalis	Urine	10	Negatif	Blood	11				20		20	N	N
2188	2018-12-10	F	15	111	Referral	PJB Asianotik					PJB asianotik				M4	N		N		N		Survive		N										N										6		6	N	N
2189	2018-12-12	F	21.5	114	Self Admission	Anemia on CKD	CKD st V on CAPD	HT st II			Anemia on CKD	CKD st V on CAPD	HT st II		M4	N		N		N		Survive		N										N										5		5	N	N
2190	2018-12-12	M	9	83	Self Admission	Asma serangan berat	PJB sianotik				Asma serangan berat	PJB sianotik			M4	N		N		N		Survive		N										N										6		6	Y	N
2191	2018-12-18	F	44.9	146	Referral	GNAPS	AKI fase failure	HT	Hipokalemia		GNAPS	AKI fase failure	HT	Hipokalemia	M4	N		N		N		Survive		UTI	11									Y	Enterococus faecalis	urine	2							16		16	Y	Y	Spektrum
2192	2018-12-18	F	3.9	49	Referral	Hidronefrosis bilateral gr I-II	Retensi Urine	Massa intra abdomen	AKi membaik		Hidronefrosis bilateral gr I-II	Retensi Urine	Massa intra abdomen	AKi membaik	M4	N		N		Y	16	Survive		N										Y	Negatif	Urine	3	E Faecalis, Candida albican	Urine	10				17		17	Y	Y	Spektrum
2193	2018-12-19	M	32	155	Referral	PJR					PJR				M4	N		N		N		Survive		Likely	4	Negatif	Blood	5						N										18		18	Y	N
2194	2018-12-20	F	29	127	Self Admission	Ensefalitis autoimun					Ensefalitis autoimun				M4	N		N		N		Survive		N										N										7		7	N	N
2195	2018-12-24	M	25	121	Self Admission	Ensefalitis autoimun protokol ke 5					Ensefalitis autoimun protokol ke 5				M4	N		N		N		Survive		N										N										5		5	N	N
2196	2018-12-24	F	4.6	56	Self Admission	Cholongitis	Atresia bilier tp II post kasai				Cholongitis	Atresia bilier tp II post kasai			M4	N		N		N		Survive		Likely	12									Y	Negatif	Blood	5							18		18	Y	Y	Spektrum
2197	2018-12-25	F	39	154	Self Admission	Severe SLE on protokol bl ke 4					Severe SLE on protokol bl ke 4				M4	N		N		N		Survive		UTI	5									N										6		6	N	N
2198	2018-12-25	F	8.4	72	Referral	Epilepsi	Gizi baik				Epilepsi	Gizi baik			M4	N		N		N		Survive		N										N										4		4	N	N
2199	2018-12-26	M	7.9	78	Self Admission	Osteogenesis imperfecta	Gizi buruk tp marasmik				Osteogenesis imperfecta	Gizi buruk tp marasmik			M4	N		N		N		Survive		N										N										3		3	N	N
2200	2018-12-26	F	3	56	Referral	Kolestasis intrahepatal dd ekstrahepatal	Mikrocepali	CMV infection	Hernia umbilikalis		Kolestasis intrahepatal dd ekstrahepatal	Mikrocepali	CMV infection	Hernia umbilikalis	M4	N		N		N		Survive		N										N										4		4	N	N
2201	2019-01-08	F	5	63	Self Admission	Kolestasis ekstrahepatal dd intrahepatal					Kolestasis ekstrahepatal dd intrahepatal	Sepsis			M4	N		N		N		Died	Sepsis	URTI	9									Y	Negatif	Blood	22	Negatif	Aspirat trakhea	23				21	2	23	N	N
2202	2019-01-09	F	3.7	51	Referral	PJB Sianotik	Pneumonia	Atelektasis pulmo dextra	Gizi baik		PJB Sianotik	Pneumonia	Atelektasis pulmo dextra	Gizi baik	M4	N		N		N		Survive		GIT	5				HAP	21				Y	E Coli, E Faecalis	Sputum	17							24		24	Y	Y	Spektrum
2203	2018-10-13	F	6.8	64	Self Admission	Hidrosefalus obs dg impatensi vp shunt	Abses cerebri	Epilepsi			Hidrosefalus obs dg impatensi vp shunt	Abses cerebri	Epilepsi		M4	N		N		N		Survive		N										N										17		17	Y	N
2204	2019-01-16	F	5.5	63	Referral	Cholongitis post kasai	Anemia mikro-hipo	Hipoalbuminemia	Gizi buruk tp marasmik		Cholongitis post kasai	Anemia mikro-hipo	Hipoalbuminemia	Gizi buruk tp marasmik	M4	N		N		N		Survive		N										Y	Negatif	Blood	7							17		17	Y	Y	Spektrum
2205	2019-01-16	M	5.3	61	Referral	Kolestasis ekstrahepatal dd intrahepatal	Rhinofaringitis	Gizi kurang			Kolestasis ekstrahepatal dd intrahepatal	Rhinofaringitis	Gizi kurang	Post Op	M4	Y	33	Y	17	Y	26	Died	Sepsis	BSI	17	Negatif	Blood	17	HAP	20	Stenotrophomonas maltophilia	ETT	26	Y	Negatif	Blood	34	Enterococus faecalis	Cairan peritonium	32				8	35	43	Y	Y	Spektrum
2206	2019-01-17	F	30	140	Referral	PJR					PJR				M4	N		N		N		Survive		N										N										15		15	Y	N
2207	2019-01-18	M	6	69	Referral	ME bacterial dd viral	Hidrosefalus communicans dg edema cerebri	Status Epileptikus			ME bacterial dd viral	Hidrosefalus communicans dg edema cerebri	Status Epileptikus		PICU	N		N		Y	12	Died	DNR	GIT	6				HAP	13				Y	Negatif	Blood	1	Streptococus pneumonia	LCS	2				13	7	20	Y	N
2208	2019-01-28	M	9.7	77	Transfer	PJB Sianotik	GTC seizure	DCA tanpa dehidrasi			PJB Sianotik	GTC seizure	DCA tanpa dehidrasi		M4	N		N		N		Survive		N										Y	Negatif	Feces	2							4		4	Y	Y	Spektrum
2209	2019-01-24	M	20.5	115	Referral	General Peritonitis	Pneumonia	Enchepalitis	Sepsis		General Peritonitis	Pneumonia	Enchepalitis	Sepsis	PICU	N		N		Y	5	Survive		N										N										6		6	Y	Y	Spektrum
2210	2019-01-25	F	19	117	Self Admission	Skleroderma	Secondary OA denue bilateral	ISK	Underweight		Skleroderma	Secondary OA denue bilateral	ISK	Underweight	M4	N		N		N		Survive		N										N										6		6	Y	Y	Spektrum
2211	2019-01-25	F	11	88	Referral	Paraparese infector flacid ec dd GBS myelitis					Paraparese infector flacid ec dd GBS myelitis				M4	N		N		N		Survive		N										Y	Negatif	LCS	3							6		6	N	N
2212	2019-01-25	F	20	122	Referral	Hipertrofi cardyomyopati	Shock kardiogenik	Efusi pericardial	Hipoalbumin post transfusi		Hipertrofi cardyomyopati	Shock kardiogenik	Efusi pericardial	Hipoalbumin post transfusi	PICU	N		N		Y	3	Survive		N										N										5		5	Y	Y	Spektrum
2213	2019-01-28	F	40	154	Transfer	Severe SLE dlm protokol bl ke VI					Severe SLE on protokol bl ke V				M4	N		N		N		Survive		N										N										9		9	N	N
2214	2019-01-28	M	4.6	58	Self Admission	Hidrosefalus obstruktif kongenital					Hidrosefalus obstruktif kongenital				M4	N		N		N		Survive		N										Y	Negatif	LCS	5							10		10	N	N
2215	2019-01-29	M	28.5	133	Self Admission	ESO steroid	SNRS	Common cold			ESO steroid	SNRS	Common cold		M4	N		N		N		Survive		N										N										6		6	N	N
2216	2019-01-29	M	4.1	54	Referral	PJB Sianotik	Pneumonia				PJB sianotik	Pneumonia			PICU	N		N		N		Died	Shock Kardiogenik	N										Y	Negatif	Blood	2							3		3	Y	N
2217	2018-01-29	F	4.5	58	Referral	PJB Sianotik	Anemia	Common cold			PJB Sianotik	Anemia	Common cold		M4	N		N		N		Survive		N										N										7		7	N	N
2218	2019-01-29	F	30	126	Self Admission	Kardiomiopati dilatasi	DS	Trombus LV	Efusi pleura		Kardiomiopati dilatasi	DS	Trombus LV	Efusi pleura	M4	N		N		N		Survive		URTI	16									N										23		23	N	N
2219	2019-01-29	F	4	53	Referral	Pneumonia	Sepsis	Charge syndrome	Microtia ADS		Pneumonia	Sepsis	Charge syndrome	Microtia ADS	PICU	N		N		N		Died	Shock Kardiogenik	N										Y	Negatif	Blood	2							3		3	Y	Y	Spektrum
2220	2019-01-30	M	15	97.5	Referral	SNRS	Dengue dd viral infection	Hipoalbuminemia			SNRS	Dengue dd viral infection	Hipoalbuminemia		M4	N		N		N		Survive		N										N										10		10	N	N
2221	2019-01-30	F	7.3	67	Referral	CMV	Hernia Umbilikalis	Hipotonia	Mikrocephal		CMV	Hernia Umbilikalis	Hipotonia	Mikrocephal	M4	N		N		N		Survive		N										N										8		8	N	N
2222	2019-01-30	F	67	157	Self Admission	Severe SLE	HT st II	CKD St II	Prolonged dress		Severe SLE	HT st II	CKD St II	Prolonged dress	M4	N		N		N		Survive		UTI	7	Bulkholderia cepacia	Urine	8						N										8		8	N	N
2223	2019-01-30	F	6.5	68	Self Admission	Uncontrolled epilepsy	GDD	ADS severe SNHL	Mikrocephal		Uncontrolled epilepsy	GDD	ADS severe SNHL	Mikrocephal	M4	N		N		N		Survive		N										N										8		8	N	N
2224	2019-01-31	F	60	163	Referral	Gastritis erosiva					Gastritis erosiva				M4	N		N		N		Survive		N										N										6		6	N	N
2225	2019-02-04	F	4.5	56	Referral	Refracter seizure	Cerebral CMV disease	Epilepsi general tonic belum terkntrol	HAP		Refracter seizure	Cerebral CMV disease	Epilepsi general tonic belum terkntrol	HAP	PICU	N		N		N		Survive		N										Y	Negatif	Blood	1							7		7	Y	Y	Spektrum
2226	2019-02-01	F	44	131	Referral	Enchepalopaty hipertensi	HT st II	GNAPS	Obesitas		Enchepalopaty hipertensi	HT st II	GNAPS	Obesitas	M4	N		N		N		Survive		UTI	8									N										8		8	N	N
2227	2019-02-01	M	10	72	Self Admission	Hidrocephalus	CP tetraparese spastik	GDD	Hernia umbilikalis		Hidrocephalus	CP tetraparese spastik	GDD	Hernia umbilikalis	M4	N		N		N		Survive		N										N										16		16	N	N
2228	2019-02-02	F	23	118	Referral	Status epileptikus	ME	Hiponatremia	Hiperkalemia		Status epileptikus	ME	Hiponatremia	Hiperkalemia	PICU	N		N		Y	3	Died	Herniasi	N										Y	Negatif	Blood	2	Negatif	Blood	3				3		3	Y	N
2229	2019-02-04	F	11.5	95	Referral	Shock hipovolemik	Post laparotomy eksplorasi				Shock hipovolemik	Post laparotomy eksplorasi	HAP		PICU	N		N		Y	4	Survive		HAP	4									Y	Negatif	Blood	1							4		4	Y	Y	Spektrum
2230	2019-02-06	M	37	145	Referral	Ensephalopaty hipertensi	Krisis HT	Status Epileptikus	GNAPS		Ensephalopaty hipertensi	Krisis HT	Status Epileptikus	GNAPS	M4	N		N		N		Survive		N										N										7		7	Y	Y	Spektrum
2231	2019-02-06	M	22	107	Referral	SNDS	Hipoalbuminemia	Common cold	Hiponatremia		SNDS	Hipoalbuminemia	Common cold	Hiponatremia	M4	N		N		N		Survive		N										N										8		8	Y	Y	Spektrum
2232	2019-02-07	F	20	117	Referral	Syndrome Dyspepsia	Gastritis erosiva				Syndrome Dyspepsia	Gastritis erosiva			M4	N		N		N		Survive		N										N										6		6	N	N
2233	2019-02-07	M	32	168	Referral	Krisis tiroid dg grave disease	Gizi buruk tp marasmik	DCA tanpa dehidrasi	Anemia Mikro-hipo		Krisis tiroid dg grave disease	Gizi buruk tp marasmik	DCA tanpa dehidrasi	Anemia Mikro-hipo	M4	N		N		N		Survive		URTI	9									N										10		10	Y	N
2234	2019-02-08	F	4.4	55	Transfer	Kolestasis Ekstrahepatal	Atresia bilier	Anemia normo-normo	ISK		Kolestasis Ekstrahepatal	Atresia bilier	Anemia normo-normo	ISK	M4	N		N		N		Survive		N										Y	Negatif	Urine	4							14		14	N	N
2235	2019-02-08	F	3.7	52	Referral	Anemia gravis	ME bacterial	Diare persisten	Pneumonia		Anemia gravis	ME bacterial	Diare persisten	Pneumonia	PICU	N		N		Y	9	Survive		UTI	5	C Albican	Urine	5	Likely	6	Negatif	Blood	16	N										18		18	Y	Y	Spektrum
2236	2019-02-09	F	7.9	83	Referral	PJB asianotik	Edema Pulmo	Gizi buruk tp marasmik	GDD		PJB asianotik	Edema Pulmo	Gizi buruk tp marasmik	GDD	PICU	N		Y	4	Y	4	Died	Gagal Jantung	N										Y	Streptococus viridans	Sputum	3	Negatif	Blood	3				7		7	Y	N
2237	2019-02-10	M	39	157	Referral	GERD	Gizi kurang				Vomitus Profuse	Dehidrasi tak berat	Gizi kurang		M4	N		N		N		Survive		GIT	7									N										15		15	N	N
2238	2019-02-11	F	7.1	65	Self Admission	Uncontrolled epilepsy	Atrofi cerebri	GDD			Uncontrolled epilepsy	Atrofi cerebri	GDD		M4	N		N		N		Survive		N										N										8		8	N	N
2239	2019-02-11	F	21	127	Referral	Dehidrasi tidak berat	Impetigo kristosia	Gizi kurang			Dehidrasi tidak berat	Impetigo kristosia	Gizi kurang		M4	N		N		N		Survive		N										N										3		3	N	N
2240	2019-02-12	F	6.1	62	Referral	Atresia bilier	Hidrosefalus post vp shunt	Tetraparese spastik	Gizi buruk tp marasmik		Atresia bilier	Hidrosefalus post vp shunt	Tetraparese spastik	Gizi buruk tp marasmik	M4	N		N		N		Survive		N										N										10		10	Y	Y	Spektrum
2241	2019-02-12	M	5		Referral	Sepsis	Peritonitis umum pd pasien post laparotomi	Hipokalemia post koreksi	Hipoalbuminemia post koreksi		Sepsis	Peritonitis umum pd pasien post laparotomi	Hipokalemia post koreksi	Hipoalbuminemia post koreksi	PICU	N		Y	4	Y	5	Died	Asidosis metabolik berat	VAP	3	Pseudomonas aeroginosa, C Albican	ETT	8						N										7		7	Y	Y	Spektrum
2242	2019-02-12	M	15	108	Transfer	Pneumonia	NHL on protokol DLBC mg ke X	Gizi kurang	Demam pd keganasan		Pneumonia	NHL on protokol DLBC mg ke X	Gizi kurang	Demam pd keganasan	PICU	N		N		N		Survive		N										N										3		3	Y	Y	Spektrum
2243	2019-02-12	M	5.3	62	Self Admission	Osteogenesis imperfecta	Konstipasi fungsional				Osteogenesis imperfecta	Konstipasi fungsional			M4	N		N		N		Survive		URTI	4									N										5		5	N	N
2244	2019-02-13	M	30		Transfer	Glomerulonefritis akut post streptococal infection	Enchepalopati Hipertensi	HT st II	Hidrocele bilateral		Glomerulonefritis akut post streptococal infection	Enchepalopati Hipertensi	HT st II	Hidrocele bilateral	PICU	N		N		Y	3	Survive		N										N										3		3	Y	N
2245	2019-02-13	F	31	148	Self Admission	Severe SLE protokol ke IV	Nefritis SLE	Neuropsikiatri SLE	Ht gr II		Severe SLE	Nefritis SLE	Neuropsikiatri SLE	Ht gr II	M4	N		N		N		Survive		N										N										7		7	N	N
2246	2019-02-15	F	12		Referral	Fistula Enterokutan pd pasien atresia ileum	Gizi kurang				Fistula Enterokutan pd pasien atresia ileum post tutup stoma ileostomi	Gizi kurang			PICU	N		N		Y	1	Survive		N										Y	Negatif	Blood	1							5		5	Y	Y	Spektrum
2247	2019-02-16	M	4	58	Referral	Pneumonia berat	PJB asianotik	Asidosis respiratorik berat	Anemia normo-normo		Pneumonia berat	PJB asianotik	Asidosis respiratorik berat	Anemia normo-normo	PICU	N		N		Y	4	Survive		N										Y	Klebsiella Pneumonia	Aspirat trakhea	2	Pseudomonas aeruginosa, C Tropicalis	Cairan lain2	3				5	9	14	Y	N
2248	2019-02-18	F	19		Referral	Scleroderma	Dyspepsia	Bilateral secondary osteoarthritis	Glaukoma		Scleroderma	Dyspepsia	Bilateral secondary osteoarthritis	Glaukoma	M4	N		N		N		Survive		N										N										8		8	N	N
2249	2019-02-19	M	4.2	53	Referral	Kolestasis Ekstrahepatal	Mikrocepali	Phimosis			Kolestasis Ekstrahepatal	Mikrocepali	Phimosis		M4	N		N		N		Survive		N										N										8		8	N	N
2250	2019-02-19	F	27	131	Referral	Ensefalitis autoimun	Epilepsi GTC				Ensefalitis autoimun	Epilepsi GTC			M4	N		N		N		Survive		N										N										6		6	N	N
2251	2019-02-20	F	19	96.5	Referral	SNDS	Hipoalbuminemia	HT gr I			SNDS	Hipoalbuminemia	HT gr I		M4	N		N		N		Survive		HAP	7									N										10		10	N	N
2252	2019-02-24	M	32	141	Transfer	CKD st V on HD	Ht st II				CKD st V on HD	Ht st II			M4	N		N		N		Survive		N										N										4		4	N	N
2253	2019-02-22	M	13	84	Referral	SNRS	HT st I	Anemia normo-normo	Impetigo		SNRS	HT st I	Anemia normo-normo	Impetigo	M4	N		N		N		Survive		N										N										8		8	N	N
2254	2019-02-23	F	15	105	Referral	intracranial Haemorrhage	Subarachnoid haemorrhage	PJB asianotik	Thalasemia		intracranial Haemorrhage	Subarachnoid haemorrhage	PJB asianotik	Thalasemia	M4	N		N		N		Survive		N										N										12		12	N	N
2255	2019-02-23	F	29	132	Self Admission	CKS st V on CAPD	Edema pulmo	HT st II			CKS st V on CAPD	Edema pulmo	HT st II		M4	N		N		N		Survive		URTI	3									N										4		4	N	N
2256	2019-02-26	M	46	169	Referral	PJB Sianotik	Rhinofaringitis Akut				PJB Sianotik	Rhinofaringitis Akut			M4	N		N		N		Survive		N										Y	Negatif	Sputum	4							4		4	Y	Y	Spektrum
2257	2019-02-25	F	9	91	Referral	PJB sianotik	Multiple Abs cerebri post drainage				PJB sianotik	Multiple Abs cerebri post drainage			M4	N		N		N		Survive		N										N										5		5	N	N
2258	2019-02-25	M	57	147	Referral	SLE berat dl protokol bl III	Paronicia disiti				SLE berat dl protokol bl III	Paronicia disiti			M4	N		N		N		Survive		N										N										6		6	N	N
2259	2019-02-20	F	5.4	55	Transfer	Kolestasis intrahepatal dd ekstrahepatal	Hemangioma	Mikrocephali			Kolestasis intrahepatal dd ekstrahepatal	Hemangioma	Mikrocephali		M4	N		N		N		Survive		N										N										8		8	Y	Y	Spektrum
2260	2019-02-27	M	58	164	Referral	Anemia gravis on CKD	CKD st V	Arthritis	HT terkontrol		Anemia gravis on CKD	CKD st V	Arthritis	HT terkontrol	M4	N		N		N		Survive		N										N										8		8	N	N
2261	2019-02-27	F	40	154	Self Admission	Severe SLE dlm prtokol	Nefritis SLE				Severe SLE dlm prtokol	Nefritis SLE			M4	N		N		N		Survive		N										N										7		7	N	N
2262	2019-02-27	M	14	97.5	Referral	SNRS	Hipoalbuminemia berat				SNRS	Hipoalbuminemia berat			M4	N		N		N		Survive		N										N										6		6	N	N
2263	2019-03-04	M	9	84	Referral	Intractable epilepsy	LMN lession	GDD	Gizi buruk tp marasmik		Intractable epilepsy	LMN lession	GDD	Gizi buruk tp marasmik	M4	N		N		N		Survive		N										N										5		5	N	N
2264	2019-03-04	F	48	154	Self Admission	Severe SLE dl protokol SLE bl ke 6	Nefritis SLE	Hipertensi terkontrol			Severe SLE dl protokol SLE bl ke 6	Nefritis SLE	Hipertensi terkontrol		M4	N		N		N		Survive		N										N										6		6	N	N
2265	2019-02-20	M	5.2	58	Referral	Atresia bilier	Anemia normo-normo	Hiponatremia membaik	Asidosis metabolik		Atresia bilier	Anemia normo-normo	Hiponatremia membaik	Asidosis metabolik	PICU	N		Y	1	Y	3	Survive		SSI	3									Y	Negatif	Blood	1							9		9	Y	Y	Spektrum
2266	2019-02-22	M	60	170	Referral	Peritonitis umum post laparatomy	Hipoalbuminemia	AKI Fase Risk			Peritonitis umum post laparatomy	Hipoalbuminemia	AKI Fase Risk		PICU	N		N		Y	8	Survive		GIT	5				SSI	6				Y	Negatif	Urine	6							9		9	Y	Y	Spektrum
2267	2019-02-26	M	18	116	Referral	Atelektasis pulmo s persisten pro bronkoskopi	Gizi kurang	Pneumonia			Atelektasis pulmo s persisten pro bronkoskopi	Gizi kurang	Pneumonia		M4	N		N		N		Survive		N										Y	Streptococus viridans	Cairan bronkus	2							16		16	Y	Y	Spektrum
2268	2019-02-26	M	3	57	Transfer	Hirschprung disease post TEPT	PJB asianotik	DS	Gizi kurang		Hirschprung disease post TEPT	PJB asianotik	DS	Gizi kurang	PICU	N		N		Y	7	Survive		N										N										7		7	Y	Y	Spektrum
2269	2019-02-28	M	6.4		Self Admission	Severe pneumonia	Hidrosefalus	CMV cerebral disease	Gizi buruk tp marasmik		Severe pneumonia	Hidrosefalus	CMV cerebral disease	Gizi buruk tp marasmik	PICU	N		Y	5	Y	5	Survive		CAUTI	3									Y	Negatif	Aspirat trakhea	1							6		6	Y	Y	Spektrum
2270	2019-03-02	M	41	138	Transfer	Slit ventricle syndrome	Hidrosefalus post vp shunt	Hemiparese ext S			Slit ventricle syndrome	Hidrosefalus post vp shunt	Hemiparese ext S		M4	N		N		N		Survive		N										N										11		11	Y	N
2271	2019-02-25	M	16	105	Referral	Hirschprung disease post TEPT	Strabismus				Hirschprung disease post TEPT	Strabismus			PICU	N		N		Y	4	Survive		CAUTI	3									Y	Negatif	Blood	1							4		4	Y	Y	Spektrum
2272	2019-03-01	F	6.4	66	Self Admission	ISK Kompleks	Hidronefrosis dextra				ISK Kompleks	Hidronefrosis dextra	Bronchiolitis	Post revisi nefrostomy	M4	N		N		N		Survive		UTI	7									Y	Morgunella Morgani	Urine	1							12		12	Y	Y	Spektrum
2273	2019-03-06	M	41	156	Referral	Cylic vomiting dg dehidrasi tak berat	Hematemesis				Esovagitis	Duodenitis kronis	Pangastitis erosiva	Cyclic erosiva	M4	N		N		N		Survive		N										N										8		8	N	N
2274	2019-03-05	M	11.6	87	Referral	DM	Epilepsi terkontrol	GDD	Atrofi cerebri		DM	Epilepsi terkontrol	GDD	Atrofi cerebri	M4	N		N		N		Survive		N										N										8		8	N	N
2275	2019-03-08	M	14.5	98	Referral	SNRS	Viral induced wheezing	Gizi Buruk tp marasmik			SNRS	Viral induced wheezing	Gizi Buruk tp marasmik		M4	N		N		N		Survive		N										N										8		8	N	N
2276	2019-03-08	M	24	127	Referral	Tuberous Sclerosis complex	Hidrosefalus	Gizi kurang			Tuberous Sclerosis complex	Hidrosefalus	Gizi kurang		M4	N		N		N		Survive		N										N										8		8	N	N
2277	2019-03-08	M	43	143	Referral	Peritonitis	CKD st V	Anemia on CAPD	PJB asianotik		Peritonitis	CKD st V	Anemia on CAPD	PJB asianotik	M4	N		N		N		Survive		N										Y	Staphylococus epidermidis	Cairan dialisat	1							5		5	Y	N
2278	2019-03-09	M	30	113	Transfer	Epistaksis Anterior	CKD on hemodialisa	Anemia on CKD	Ht urgensi		Epistaksis Anterior	CKD on hemodialisa	Anemia on CKD	Ht urgensi	M4	N		N		N		Survive		N										N										5		5	Y	Y	Spektrum
2279	2019-03-10	F	17	111	Referral	Alkalosis Respiratorik	PJB asianotik	Gizi kurang			Alkalosis Respiratorik	PJB asianotik	Gizi kurang		M4	N		N		N		Survive		N										N										3		3	Y	N
2280	2019-03-11	F	24	117	Referral	Edema pulmo	Anemia on CKD	CKD st V on HD	HT st II		Edema pulmo	Anemia on CKD	CKD st V on HD	HT st II	M4	N		N		N		Survive		N										N										11		11	Y	Y	Spektrum
2281	2019-03-13	F	40	154	Referral	Severe SLE dg moderate flare	HT gr I	Nefritis SLE	ISK		Severe SLE dg moderate flare	HT gr I	Nefritis SLE	ISK	M4	N		N		N		Survive		N										Y	C tropicalis	Urine	1							9		9	Y	Y	Spektrum
2282	2019-03-11	F	15	107	Transfer	Adhesi gr III-IV multipel perforasi jejunum ileum pd pasien post laparotomi	Shock resisten	Asidosis respiratorik berat	Upper GIT bleeding		Adhesi gr III-IV multipel perforasi jejunum ileum pd pasien post laparotomi	Shock resisten	Asidosis respiratorik berat	Upper GIT bleeding	PICU	Y	4	Y	7	Y	7	Died	Shock Septic	VAP	4	Negatif	Aspirat trakhea	4						Y	Negatif	Blood	1							7		7	Y	Y	Spektrum
2283	2019-03-09	M	16	98	Self Admission	Peitonitis umum post laparotomi	Hipokalemia	Asidosis metabolik	Hiponatremia		Peitonitis umum post laparotomi	Hipokalemia	Asidosis metabolik	Hiponatremia	PICU	N		Y	2	Y	7	Survive		N										Y	E Coli	Cairan lain2	2	Negatif	Blood	2				7		7	Y	Y	Spektrum
2284	2019-03-18	F	19	115	Referral	DMD					DMD				M4	N		N		N		Survive		N										N										7		7	N	N
2285	2019-03-18	F	33	144	Referral	Edema pulmo	CKD st V on HD	SNRS	HT st I		Edema pulmo	CKD st V on HD	SNRS	HT st I	M4	N		N		N		Survive		N										N										4		4	Y	Y	Spektrum
2286	2019-03-19	F	33	134	Referral	Severe SLE dlm protokol bl ke II	Empyema TB bulan III				Severe SLE dlm protokol bl ke II	Empyema TB bulan III			M4	N		N		N		Survive		N										N										5		5	N	N
2287	2019-03-19	M	7.7	68	Referral	Hipoalbuminemia	Sirosis Hepatis pd pasien post kasai	Ascites	Anemia normo-normo		Hipoalbuminemia	Sirosis Hepatis pd pasien post kasai	Ascites	Anemia normo-normo	M4	N		N		N		Survive		N										Y	Enterobacter aerogenes	Blood	3							6		6	N	N
2288	2019-03-15	F	3.6	49	Referral	Kejang tanpa demam	Ensefalitis	Mikrocephali	Hiperglikemia membaik		Kejang tanpa demam	Ensefalitis	Mikrocephali	Hiperglikemia membaik	PICU	N		Y	11	Y	3	Died	Shock Kardiogenik	N										Y	Negatif	Blood	1	Negatif	LCS	1	Klebsiella pneumonia, Streptococus viridans	Aspirat trakhea	2	11		11	Y	N
2289	2019-03-19	M	44		Referral	Tumor Hepar	Efusi pleura dextra	Metastase Intrakranial	Gizi buruk tp marasmik		Tumor Hepar	Efusi pleura dextra	Metastase Intrakranial	Gizi buruk tp marasmik	PICU	N		N		Y	5	Survive		N										N										6		6	Y	Y	Spektrum
2290	2019-02-14	M	12	95	Self Admission	PJB Asianotik	Impetigo	Gizi baik	Endokarditis infektif		PJB asianotik	Impetigo kristosia	Anemia	Parotitis bakterialis	M4	N		N		N		Survive		URTI	15				GIT	16				Y	Negatif	Blood	1	Negatif	Blood	2	Negatif	Blood	31	42		42	Y	Y	Dose
2291	2019-02-15	M	21	125	Referral	PJB Sianotik	LMN lession	Asidosis metabolik	Sepsis		PJB sianotik	LMN lession	Sepsis membaik	Abses Cerebri	PICU	N		N		Y	7	Survive		HAP	4				SSI	17	Staphylococus Hominis	PUS	17	Y	Negatif	Blood	1	Negatif	Abses cerebri	3	Negatif	Blood	5	3	40	43	Y	Y	Spektrum
2292	2019-02-25	F	5.5	58	Referral	Epilepsi uncontroled	CMV congenital	Normochepal			Epilepsi uncontroled	Pertusis Teratasi	Pneumonia bilateral	Anemia normo-normo	M4	N		N		N		Survive		HAP	15	Pseudomonas aeroginosa	Swab tenggorokan	15	UTI	15	E coli	Urine	15	Y	Negatif	Blood	15	Negatif	Swab tenggorokan	23				32	11	43	Y	N
2293	2019-03-14	F	4.4	59	Self Admission	CAP	PJB sianotik	Gizi Buruk tp marasmik			CAP	PJB sianotik	Anemia defisiensi besi	Gizi buruk tp marasmik	M2	N		N		N		Survive		UTI	6									N										12		12	Y	N
2294	2019-03-14	F	2.9	53	Referral	PJB Sianotik	HT st I	FTT	ME post OP		PJB sianotik	FTT	Gizi buruk tp marasmik	ME	M4	N		N		N		Died	Edema Pulmo	N										N										20		20	Y	Y	Spektrum
2295	2019-03-18	F	10	80	Self Admission	SE teratasi	Epilepsi GTC	CRS	GDD		SE teratasi	Epilepsi GTC	CRS	GDD	M4	N		N		N		Survive		UTI	4									N										8		8	Y	N
2296	2019-03-19	M	22	115	Referral	ISK Kompleks	HT St I	Trombositosis esensial			ISK Kompleks	HT St I	Trombositosis esensial		M4	N		N		N		Survive		N										Y	Negatif	Urine	2	Negatif	Blood	5	Negatif	Urine	5	8		8	Y	N
2297	2019-03-21	M	61	163	Transfer	SN Inisial	HT st I				SN Inisial	HT st I			M4	N		N		N		Survive		N										N										5		5	N	N
2298	2019-03-22	M	3.9	52	Referral	Kolestasis ekstrahepatal dd intrahepatal	Gizi kurang				Kolestasis ekstrahepatal dd intrahepatal	Gizi kurang			M4	N		N		N		Survive		N										N										4		4	N	N
2299	2019-03-23	F	33	151	Referral	Epilepsi belum terkontrol	Gizi kurang	Dress susp phenytoin	Hiponatremia		Epilepsi belum terkontrol	Gizi kurang	Dress susp phenytoin	Hiponatremia	M4	N		N		N		Survive		N										N										12		12	N	N
2300	2019-03-25	F	41	140	Referral	Epilepsi parsial belum terkontrol	Monoparesis ekstremitas inferior dextra flaccid				Epilepsi parsial belum terkontrol	Monoparesis ekstremitas inferior dextra flaccid			M4	N		N		N		Survive		N										N										11		11	N	N
2301	2019-03-25	F	27	119	Referral	Edema pulmo	CKD st V on HD	Anemia			Edema pulmo	CKD st V on HD	Anemia		M4	N		N		N		Survive		N										N										9		9	N	N
2302	2019-03-26	F	60	147	Referral	SLE berat dlm protokol bl III					SLE berat dlm protokol bl III				M4	N		N		N		Survive		N										N										5		5	N	N
2303	2019-03-27	M	35	168	Transfer	DCA tanpa tanda dehidrasi	Krisis tiroid	AML prolapse, Severe MR	Marfan Syndrome		DCA tanpa tanda dehidrasi	Krisis tiroid	AML prolapse, Severe MR	Marfan Syndrome	M2	N		N		N		Died	Shock Kardiogenik	N										Y	Negatif	Blood	4							15		15	Y	N
2304	2019-03-27	M			Referral	CAH	Krisis adrenal	Common cold			CAH	Krisis adrenal	Common cold		M4	N		N		N		Survive		N										N										9		9	N	N
2305	2019-03-28	F	16	106	Referral	Massa Intraabdomen	Laserasi palpebra superior sinistra	Hemoroid externa	Conjungtivitis		Massa Intraabdomen	Laserasi palpebra superior sinistra	Hemoroid externa	Conjungtivitis	M4	N		N		N		Survive		N										N										9		9	Y	N
2306	2019-03-28	M	18	117	Referral	Epilepsi GTC	CP tetraparese spastik	Anemia normo-normo	Gizi kurang		Epilepsi GTC	CP tetraparese spastik	Anemia normo-normo	Gizi kurang	M4	N		N		N		Survive		N										N										6		6	N	N
2307	2019-03-28	M	21	123	Referral	Haemorraghic Cystitis	Anemia mikro-hipo	Skin Scaring post burn injury			Haemorraghic Cystitis	Anemia mikro-hipo	Skin Scaring post burn injury		M4	N		N		N		Survive		N										Y	Negatif	Urine	1							6		6	Y	Y	Spektrum
2308	2019-03-03	F	8	74	Referral	Respiratory Failure	DKA derajat berat	DM tp I tdk terkontrol	Upper GIT bleeding		Respiratory Failure	DKA derajat berat	DM tp I tdk terkontrol	Upper GIT bleeding	M4	N		N		Y	4	Survive		N										Y	Candida Lusitaniae	Urine	1							6		6	N	N
2309	2019-04-01	M	25	122	Referral	Encepalitis autoimune	Dyspepsia				Encepalitis autoimune	Dyspepsia			M4	N		N		N		Survive		N										N										5		5	N	N
2310	2019-04-01	F	26	115	Referral	Nefritis HSP	Hipoalbuminemia				Nefritis HSP	Hipoalbuminemia			M4	N		N		N		Survive		N										N										8		8	N	N
2311	2019-01-24	M	15	93.5	Referral	Struktur esofagus post primary anastokosis	Mediastritis lectase anastomosis esofagus	Pneumonia	Asma persisten		Mediastinitis ec leakage esofagus post laparotomi	Sepsis	Pneumonia	Empiema	PICU	Y	76	Y	20	Y	24	Survive		Likely	4	Negatif	Blood	15	SSI	14	Enterococus faecalis	PUS	14	Y	Pseudomonas aeroginosa	ETT	32	Acinetobacter baumanii	Cairan lain2	74	Candida albican	Cairan lain2	74	115		115	Y	Y	Spektrum
2312	2019-01-26	F	19	121	Referral	Shock sepsis	Cardioresp failure	Sepsis	Expanded Dengue		Post Vp Shunt	Post EVD	Edema cerebri	Shock Sepsis	PICU	N		Y	5	Y	14	Survive		GIT	24				SSI	27	E coli	PUS	27	Y	Candida albican, Staphylococus coagulase negtaif	ETT	5	Negatif	Abses cerebri	14	Negatif	Blood	25	21	58	79	Y	Y	Spektrum
2313	2019-03-01	F	9	91	Self Admission	Post drainase abses	PJB sianotik				Post drainase abses a/i Cerebral abses	PJB sianotik			PICU	N		Y	2	N		Survive		HAP	3	C tropicalis, Pseudomonas aeruginosa, Klebsiella pneumonia	Cairan lain2	5						N										4		4	Y	Y	Spektrum
2314	2019-03-21	M	65		Referral	CKS	Shock hipovolemik	Hematothorax	Pneumothorax		CKS	Shock hipovolemik	Hematothorax	Pneumothorax	PICU	N		Y	4	Y	9	Survive		HAP	6									Y	E Cloacae	Sputum	4	Negatif	ETT	7				10		10	Y	Y	Spektrum
2315	2019-04-01	M	10	87	Referral	Paraparese inferior tp flaccid	Severely Stunted				Paraparese inferior tp flaccid	Severely Stunted			M4	N		N		N		Survive		N										N										14		14	N	N
2316	2019-04-01	F	2.4	49	Transfer	Hirschprung disease	Gizi buruk tp marasmik				Hirschprung disease	Gizi buruk tp marasmik			M4	N		N		Y	6	Survive		N										N										23		23	Y	Y	Spektrum
2317	2019-04-01	F	10		Referral	Pneumonia bilateral	Tinea Corporis	GDD	Hipoalbuminemia		Pneumonia bilateral	Tinea Corporis	GDD	Hipoalbuminemia	PICU	N		Y	3	Y	4	Survive		N										Y	Negatif	ETT	2	Negatif	Feces	2				6		6	Y	Y	Spektrum
2318	2019-04-04	F	22	114	Self Admission	CKD st V on CAPD	Anemia gravis on CKD	HT st II			CKD st V on CAPD	Anemia gravis on CKD	HT st II		M4	N		N		N		Survive		N										N										9		9	N	N
2319	2019-04-05	M	8.2	82	Referral	Gastritis	Eshopageal Stridus	Gizi Buruk tp marasmik			Gastritis	Eshopageal Stridus	Gizi Buruk tp marasmik		M4	N		N		Y	6	Survive		HAP	5	Klebsiella pneumonia	ETT	5	CAUTI	12	Klebsiella Pneumonia	Urine	13	N										18		18	Y	Y	Spektrum
2320	2019-04-08	F	43	144	Referral	SLE	Herpes Zooster	Nefritis SLE			SLE	Herpes Zooster	Nefritis SLE	Anemia Mikro-hipo	M4	N		N		N		Survive		N										N										5		5	N	N
2321	2018-07-29	F	4.5	72	Self Admission	DCA dengan dehidrasi	Gizi buruk tp marasmik	Sechel Syndrome	GDD		DCA dengan dehidrasi	Gizi buruk tp marasmik	Seckle syndrome	GDD	M2	N		N		N		Survive		N										N										14		14	Y	Y	Spektrum
2322	2018-08-05	M	6	54	Self Admission	Kejang Demam Kompleks	Acute Febrill illness	ISK			Kejang Demam Kompleks	Acute Febrill illness	ISK		M2	N		N		N		Survive		N										Y	Negatif	Blood	1	Negatif	Blood	4				11		11	Y	Y	Spektrum
2323	2018-08-04	F	2.8	49	Referral	PJB Asianotik	Pneumonia	FTT			PJB Asianotik	Pneumonia	FTT		M2	N		N		N		Survive		N										N										11		11	N	N
2324	2018-08-05	F	5.1	55	Referral	Resp Distress	Pneumonia bilateral	PJB asianotik	ADS refer		PJB asianotik	Pneumonia bilateral	ADS refer	Severe Stunted	M2	N		N		N		Survive		N										N										19		19	Y	Y	Spektrum
2325	2018-08-06	M	7.9	75	Self Admission	ISK Kompleks	PUV	Neurogenic bladder tp spastik	Gizi kurang		ISK Kompleks	PUV	Neurogenic bladder tp spastik	Gizi kurang	M2	N		N		Y	6	Survive		N										N										14		14	Y	Y	Spektrum
2326	2018-08-08	F	19	115	Self Admission	Hemiparese dextra	Rubella				Hemiparese dextra	Rubella			M2	N		N		N		Survive		N										N										13		13	N	N
2327	2018-08-08	M	40	150	Transfer	Spondilitis TB	Potts Paraplegia	Ascites	Bisitopenia		Spondilitis TB	Potts Paraplegia	Ascites	Bisitopenia	M2	N		N		Y	3	Survive		N										Y	Klebsiella Pneumonia	Urine	2	Negatif	Sputum	3				14		14	Y	Y	Spektrum
2328	2018-08-08	M	14.5	80	Self Admission	Pneumonia	CP tetraparese spastik				Pneumonia	CP tetraparese spastik			M2	N		N		N		Survive		N										Y	Pseudomonas aeroginosa, Streptococus viridans	Sputum	2							13		13	Y	N
2329	2019-02-18	M	2.3	46	Transfer	Penumonia	Sepsis	PJB asianotik	ADS refer		Penumonia	Sepsis	PJB asianotik	ADS refer	M4	N		N		N		Died	Decomp Cordis	GIT	4				HAP	8				Y	Negatif	Blood	10							12		12	N	N
2330	2019-01-25	M	14		Referral	Resp failure	Pneumonia aspirasi	CP tetraparese spastik	Gizi buruk tp marasmik		Pneumonia aspirasi	CP tetraparese spastik	Gizi buruk tp marasmik	Hipoalbuminemia	PICU	N		N		Y	5	Survive		N										Y	Pseudomonas aeroginosa, Acinetobacter baumanii	ETT	5							7		7	Y	Y	Spektrum
2331	2019-01-27	M	32	150	Referral	DSS overcome	DHF	Efusi pleura	Gizi buruk tp marasmik		DSS overcome	DHF	Efusi pleura	Gizi buruk tp marasmik	PICU	N		N		Y	2	Survive		N										Y	Negatif	Blood	1							8		8	N	N
2332	2019-02-02	M	12.5	92	Referral	Status epileptikus	ME bacterial dd viral	Hiponatremia	Cyclic vomiiting		Status epileptikus	ME bacterial dd viral	Hiponatremia	Cyclic vomiiting	PICU	N		N		Y	5	Survive		N										Y	Negatif	Blood	1							7		7	Y	Y	Dose
2333	2019-02-07	F	26	114	Referral	Nefiritis HSP	Hipoalbuminemia	HT gr I	SN Sekunder		Nefiritis HSP	Hipoalbuminemia	HT gr I	SN Sekunder	M4	N		N		N		Survive		Flebitis	8				HAP	11				N										14		14	N	N
2334	2019-02-14	M	20	120	Referral	ME bacterial dd Viral	Trombositopenia	Hipoalbuminemia			ME bacterial dd Viral	Trombositopenia	Hipoalbuminemia		PICU	N		N		Y	7	Survive		N										N										14		14	Y	N
2335	2019-02-12	M	20	59	Referral	Me Viral dd Bacterial	Severe asma attack dd pneumonia	Hepatitis infection	CAP		Me Viral dd Bacterial	Severe asma attack dd pneumonia	Hepatitis infection	CAP	PICU	Y	7	Y	8	N		Survive		N										N										11		11	Y	Y	Spektrum
2336	2019-09-19	F	5.4	66	Referral	Pneumonia	Hernia Umbilikalis	Dundar Syndrome	Laringomalacia tp I		Pneumonia	Hernia Umbilikalis	Dundar Syndrome	Laringomalacia tp I	M2	N		N		N		Survive		N										N										28		28	Y	Y	Spektrum
2337	2019-02-21	M	5.7	71	Referral	Palatoskisis	GDD	CRS	Mikrosefali		Palatoskisis	GDD	CRS	Mikrosefali	M2	N		N		N		Survive		HAP	8									N										13	14	27	Y	N
2338	2019-02-27	F	6	70	Referral	Severe pneumonia	Shock sepsis	Sepsis	Seizure ec Hypoxia		Severe pneumonia	Shock sepsis	Sepsis	Seizure ec Hypoxia	PICU	N		Y	6	Y	6	Survive		N										Y	Streptococus viridans	ETT	1	Negatif	LCS	3	Burkholderia Cepacia	ETT	6	6		6	Y	Y	Spektrum
2339	2019-03-01	M	5.3	62	Referral	Pneumonia	Gizi kurang	Mikrosefali			Pneumonia	Anemia normo-normo	Epilepsi	Multiple Encepalomalacia	M2	N		N		N		Survive		N										Y	Negatif	Sputum	8							17		17	Y	Y	Spektrum
2340	2019-03-04	M	20	127	Referral	Dengue Fever					ME bacterial dd viral	HFMD membaik	Gizi kurang		M2	N		N		N		Survive		HAP	16									Y	Staphylococus aereus	Blood	3	Negatif	Blood	16				34		34	Y	Y	Dose
2341	2019-03-04	M	3.6	57	Referral	Cerebral CMV disease	DS	Prolonged Fever	Hipertiroid		Cerebral CMV disease	DS	Prolonged Fever	Hipertiroid	M2	N		N		N		Died		UTI	8	E Coli	Urine	8	HAP	11				Y	E Coli	Swab Tenggorokan	5	Negatif	Blood	8				26		26	Y	Y	Spektrum
2342	2019-03-05	F	8.4	68	Self Admission	Enchepalitis viral	Epilepsi belum teratasi	Dehidrasi tak berat	Obesitas		Shock Septic membaik	Encefalitis	Bronkitis	Epilepsi tidak terkontrol	M2	N		N		Y	5	Survive		URTI	7									Y	Negatif	LCS	3	Negatif	Blood	4				16		16	Y	N
2343	2019-03-06	M	3.1	48	Referral	Ventikulitis	Hidrosefalus post vp shunt	Dermatitis atrofi infantil	Erosi kulit telinga		Ventikulitis	Hidrosefalus post vp shunt	Dermatitis atrofi infantil	Erosi kulit telinga	M2	N		N		N		Survive		N										N										15		15	Y	N
2344	2019-03-11	M	6.1	61	Self Admission	Cerebral CMV disease	Epilepsi				Cerebral CMV disease	Epilepsi			M2	N		N		N		Survive		N										N										14		14	N	N
2345	2019-03-12	F	24	126	Referral	Severe Anemia	B20 on terapi	Stunted	Conjungtivitis		Severe Anemia	B20 on terapi	Stunted	Conjungtivitis	M2	N		N		N		Survive		N										N										9		9	Y	N
2346	2019-03-12	M	5.9	69	Self Admission	Pneumonia bilateral	CP tetraparese spastik	Epilepsi General	Gizi buruk tp marasmik		Pneumonia bilateral	CP tetraparese spastik	Epilepsi General	Gizi buruk tp marasmik	M2	N		N		N		Survive		N										N										14		14	Y	N
2347	2019-03-18	F	44	160	Referral	ME bacterial dd viral	Edema Cerebri	Upper GIT Bleeding			ME bacterial dd viral	Edema Cerebri	Upper GIT Bleeding		PICU	N		N		Y	6	Died	Herniasi	N										Y	Negatif	Blood	1							6		6	Y	N
2348	2019-03-22	F	7.2	70	Referral	Kolestasis ekstrahepatal					Kolestasis Ekstrahepatal	Pneumonia			M4	Y	5	Y	2	Y	13	Survive		UTI	6	E Coli	Urine	8	HAP	17	E Coli, Staphylococus haemoiticus	Aspirat trakhea	17	Y	Negatif	Blood	15	Stenotrophomonas maltophilia	Cairan peritonium	35				14	22	36	Y	Y	Spektrum
2349	2019-04-01	M	7.7	90	Transfer	Post ROSC	Post tutup fistel anoplasty and transcolostomy	Post PSAPP	Atresia ani		Post ROSC	Post tutup fistel anoplasty and transcolostomy	Post PSAPP	Atresia ani	PICU	N		Y	2	Y	5	Survive		N										Y	Negatif	Blood	1	E Coli, Candida albican	Aspirat trakhea	3				6		6	Y	Y	Spektrum
2350	2019-04-11	M	15		Referral	Post laparotomy appendectomy	Shock sepsis	Hipoalbuminemia	Hipoglikemia		Post laparotomy appendectomy	Shock sepsis	Hipoalbuminemia	Hipoglikemia	PICU	Y	8	Y	3	Y	8	Survive		Flebitis	4									Y	Negatif	Blood	1							8		8	Y	Y	Spektrum
2351	2019-04-04	F	5.4	55	Transfer	HAP	Hipoksia iskemik	Post ROSC	Post Labioplastic bilateral		HAP	Hipoksia iskemik	Post ROSC	Post Labioplastic bilateral	PICU	N		Y	6	Y	5	Survive		HAP	3	Klebsiella Pneumonia, E faecalis	Aspirat trakhea	4						Y	Negatif	Blood	3	Negatif	LCS	4	E Coli	ETT	7	9		9	Y	Y	Spektrum
2352	2019-04-06	M	17	113	Referral	Efusi bilateral	Autoimmune	Asidosis respiratorik berat	Sepsis		Autoimmune	Asidosis respiratorik berat	Sepsis	Hiponatremia	PICU	N		Y	25	Y	39	Died	HAP	CAUTI	6				HAP	36				Y	Negatif	Blood	1	Negatif	Sputum	1	Negatif	Cairan pleura	2	43		43	Y	Y	Spektrum
2353	2019-04-08	F	4.8	64	Transfer	CAP	PJB asianotik	Minimal pericard effusion	DS		CAP	PJB asianotik	Minimal pericard effusion	DS	PICU	N		Y	10	Y	3	Died	PH krisis	N										N										11		11	Y	Y	Spektrum
2354	2019-04-09	F	6.8	67	Referral	ISK Kompleks	Stenosis Ureter Ektopik	Post Nefrostomy			ISK Kompleks	Stenosis Ureter Ektopik	Post Nefrostomy		M4	N		N		N		Survive		N										N										5		5	Y	Y	Spektrum
2355	2019-04-10	F	28	146	Referral	Hematemesis	Gizi kurang				Hematemesis	Gizi kurang			M4	N		N		N		Survive		N										N										3		3	N	N
2356	2019-04-10	M	6.9	69	Referral	PJB Asianotik	Mild Pericard Effusion				PJB Asianotik	Mild Pericard Effusion			M4	N		N		N		Survive		N										N										5		5	N	N
2357	2019-04-11	F	6.8	67	Referral	Kolestasis Ekstrahepatal	Mikrocepali	GDD			Kolestasis Ekstrahepatal	Mikrocepali	GDD		M4	N		N		N		Survive		HAP	9									N										21		21	Y	Y	Spektrum
2358	2019-04-15	F	6.5	60	Referral	ME bacterial dd Viral	Dengue fever	DCA tanpa dehidrasi	Hipokalemia		ME bacterial dd Viral	Dengue fever	DCA tanpa dehidrasi	Hipokalemia	PICU	N		N		N		Survive		N										Y	Negatif	Blood	2							5		5	Y	N
2359	2019-04-11	F	5.8	61	Referral	ISK	Atresia bilier	Gizi buruk tp marasmik	Anemia normo-normo		ISK	Atresia bilier	Gizi buruk tp marasmik	Anemia normo-normo	M4	N		N		N		Survive		URTI	3									N										9		9	Y	Y	Dose
2360	2019-04-13	F	42	142	Referral	PJB Sianotik	Cardiomyopathy	Gizi baik			PJB Sianotik	Cardiomyopathy	Gizi baik		M4	N		N		N		Survive		N										N										6		6	N	N
2361	2019-04-15	F	18	114	Referral	CP	Epilepsi GTC	ISK ec E Coli	Gizi baik		CP	Epilepsi GTC	ISK ec E Coli	Gizi baik	M4	N		N		N		Survive		N										Y	Negatif	Urine	1							3		3	Y	Y	Dose
2362	2019-04-12	F	2.6	46	Referral	PJB Asianotik					PJB asianotik	Efusi pleura	Edema pulmo		PICU	N		N		N		Survive		N										Y	Staphylococus epidermidis	Blood	3							5		5	Y	Y	Spektrum
2363	2019-04-15	F	4	57	Referral	PJB Asianotik	Gizi kurang				PJB asianotik	Gizi kurang			M4	N		N		N		Survive		N										N										4		4	N	N
2364	2019-04-12	M	6		Referral	HAP	Atelektasis lobus superior pulmo dextra	Riw kejang	Gizi baik		HAP	Atelektasis lobus superior pulmo dextra	Riw kejang	Gizi baik	PICU	N		N		Y	12	Survive		N										Y	Negatif	Blood	2							10		10	Y	Y	Spektrum
2365	2019-04-15	F	67	156	Referral	Severe SLE	CKD st II	HT st I			Severe SLE	CKD st II	HT st I		M4	N		N		N		Survive		UTI	7									N										7		7	N	N
2366	2019-04-15	F	34	148	Referral	Severe SLE protokol mg ke VI					Severe SLE protokol mg ke VI				M4	N		N		N		Survive		N										N										7		7	N	N
2367	2019-04-16	F	3.6	51	Referral	Resp failure ec Pneumonia	Pneumonia bilateral	Hipoalbuminemia	Hipokalemia		Resp failure ec Pneumonia	Pneumonia bilateral	Hipoalbuminemia	Hipokalemia	PICU	N		Y	8	Y	5	Survive		VAP	7	Pseudomonas aeroginosa	ETT	10						Y	Negatif	Blood	2	E Coli	Aspirat trakhea	2				11		11	Y	N
2368	2019-04-17	F	8.3		Referral	Sepsis	CAP	Atelektasis lobus superior pulmo dextra	Edema Pulmo		Sepsis	CAP	Atelektasis lobus superior pulmo dextra	Edema Pulmo	PICU	N		Y	7	Y	8	Survive		N										Y	Negatif	Blood	1	Enterobacter aerogenes	Aspirat trakhea	7	E Cloacae	Feces	3	10		10	Y	Y	Spektrum
2369	2019-04-18	F	41	152	Referral	Severe SLE	TB ekstra paru				Severe SLE	TB ekstra paru			M4	N		N		N		Survive		N										N										6		6	N	N
2370	2019-04-18	F	18	92	Referral	Severe Sepsis	Severe ARDS	CAP	Dehidrasi tak berat		Severe Sepsis	Severe ARDS	CAP	Dehidrasi tak berat	PICU	N		Y	9	Y	9	Survive		CAUTI	3		Urine	3						Y		Sputum	3							9		9	Y	N
2371	2019-04-18	F	36	133	Referral	Severe SLE	Empyema TB bulan IV				Severe SLE	Empyema TB bulan IV			M4	N		N		N		Survive		N										N										6		6	N	N
2372	2019-04-21	F	8.8	82	Transfer	CCAM post torakotomi bulektomi	Reccurent CCAM	Pneumonia	Gizi kurang		CCAM post torakotomi bulektomi	Reccurent CCAM	Pneumonia	Gizi kurang	M4	N		N		Y	4	Survive		N										N										4		4	Y	Y	Spektrum
2373	2019-04-22	F	35	149	Referral	JRA	Anemia mikro-hipo				JRA	Anemia mikro-hipo			M4	N		N		N		Survive		N										N										8		8	N	N
2374	2019-04-22	M	9	85	Referral	PJB Asianotik	Pro cath				PJB asianotik	Post cath			M4	N		N		N		Survive		N										N										8		8	N	N
2375	2019-04-22	M	7.8	64	Referral	PJB sianotik	Pro cath				PJB sianotik	Post cath			M4	N		N		N		Survive		N										N										3		3	N	N
2376	2019-04-22	F	15	95	Referral	Osteogenesis imperfecta	DMD				Osteogenesis imperfecta	DMD			M4	N		N		N		Survive		N										N										4		4	N	N
2377	2019-04-27	F	40	150	Referral	ME bacterial dd Viral	Status Epilepticus Teratasi	Anemia mikro hipo	Asma intermiten		ME bacterial dd Viral	Status Epilepticus Teratasi	Anemia mikro hipo	Asma intermiten	PICU	N		Y	10	Y	10	Survive		VAP	3		Aspirat trakhea	5						Y	Negatif	Blood	2	Negatif	Urine	2	Pseudomonas aerogenosa, Klebsiella pneumonia	Cairan lain2	10	11		11	Y	N
2378	2019-04-30	F	49	159	Transfer	Bacterial infection	Post op craniotomi evakuasi hematom	Anemia normo-normo			Bacterial infection	Post op craniotomi evakuasi hematom	Anemia normo-normo		PICU	N		Y	3	Y	9	Survive		N										N										9		9	Y	Y	Spektrum
2379	2019-04-30	M	20	120	Referral	Shock distributif	Myositis inflamasi	Asidosis metabolik	Hiponatremia post koreksi		Shock distributif	Myositis inflamasi	Asidosis metabolik	Hiponatremia post koreksi	PICU	N		Y	1	Y	9	Survive		HAP	3	Candida tropicalis, Acinetobacter baumanii	Aspirat trakhea	6						N										9		9	Y	Y	Spektrum
2380	2019-05-04	M	5	64	Referral	Shock sepsis	Ileus Paralitik	Trombositopenia	Anemia		Shock sepsis	Ileus Paralitik	Trombositopenia	Anemia	PICU	N		Y	5	Y	13	Survive		CAUTI	8	C Albican	Urine	8						Y	Candida albican	Cairan lain2	3	Candida fumata	ETT	6				14		14	Y	Y	Spektrum
2381	2019-05-06	M	24	125	Transfer	Spontaneus intracranial hemorraghe	POD III	Edema cerebri	Intraventrikuler Hemorraghe		Spontaneus intracranial hemorraghe	POD III	Edema cerebri	Intraventrikuler Hemorraghe	PICU	N		Y	2	Y	5	Survive		N										Y	Negatif	Blood	1	Staphylococus aureus	Aspirat trakhea	2				5		5	N	N
2382	2019-05-08	M	30	158	Referral	Melena and hematoschezia masif	GIT bleeding	Hepatitis A	Hipokalemia		Melena and hematoschezia masif	GIT bleeding	Hepatitis A	Hipokalemia	PICU	N		N		Y	9	Survive		CAUTI	4									N										9		9	N	N
2383	2019-05-14	F	9	72	Referral	DSS	Sepsis	DIC	GIT bleeding		DSS	Sepsis	DIC	GIT bleeding	PICU	N		Y	4	Y	4	Died	Shock Sepsis	N										Y	Acinetobacter baumanii	Blood	1							4		4	Y	Y	Spektrum
2384	2019-05-16	F	4.6	50	Referral	Ileus mekanik parsial	Post levelling biopsi, laparatomi, reseksi anastenosis	Illeum end to end POD 2			Ileus mekanik parsial	Post levelling biopsi, laparatomi, reseksi anastenosis	Illeum end to end POD 2		PICU	N		N		Y	4	Survive		SSI	6									Y	Negatif	Blood	1							7		7	Y	Y	Spektrum
2385	2019-05-17	M	70	171	Transfer	Oedema pulmo	Efusi pleura bilateral	Pneumonia	Shock sepsis membaik		Oedema pulmo	Efusi pleura bilateral	Pneumonia	Shock sepsis membaik	PICU	N		Y	5	Y	8	Survive		N										Y	Negatif	Sputum	1	Candida tropicalis	Sputum	3	Stenotropomonas maltophilia	Aspirat trakhea	6	8		8	Y	Y	Spektrum
2386	2019-05-17	F	38	154	Referral	Severe SLE	Nefritis SLE	Gizi kurang	HT st I		Severe SLE	Nefritis SLE	Gizi kurang	HT st I	M4	N		N		N		Survive		N										Y	Negatif	Blood	3							8		8	N	N
2387	2019-05-20	M	47	134	Referral	Severe SLE	Obesitas				Severe SLE	Obesitas			M4	N		N		N		Survive		N										N										5		5	N	N
2388	2019-05-20	F	4.3	54	Referral	Paraparese infector flacid					Paraparese inferior ec spina bifida	Gizi kurang	Hidrocephalus obst dgn pemasangan vp shunt		M4	N		N		N		Survive		N										N										14		14	Y	N
2389	2019-05-20	F	28	135	Referral	SLE	Gizi kurang				SLE	Gizi kurang			M4	N		N		N		Survive		N										N										5		5	N	N
2390	2019-05-22	F	17	98	Referral	Hipoalbuminemia	SNDS	RFA			Hipoalbuminemia	SNDS	RFA		M4	N		N		N		Survive		N										N										4		4	N	N
2391	2019-05-23	F	31	142	Referral	Nefritis SLE	Pericardial effusion	Dyspidemia	Hipoalbuminemia		Nefritis SLE	Pericardial effusion	Dyspidemia	Hipoalbuminemia	M4	N		N		N		Survive		N										N										9		9	N	N
2392	2019-05-23	M	12	101	Referral	GBS	Gizi kurang				GBS	Gizi kurang			M4	N		N		N		Survive		N										N										10		10	N	N
2393	2019-05-23	M	9	73	Referral	Anemia pasca perdarahan varises	Peritonitis	Atresia bilier tp I	Gizi buruk tp marasmik		Anemia pasca perdarahan varises	Peritonitis	Atresia bilier tp I	Gizi buruk tp marasmik	M4	N		N		N		Survive		N										N										10		10	Y	Y	Spektrum
2394	2019-05-28	F	5.3	52	Referral	Sepsis	Severe pneumonia	Shock hipovolemik	DCA tanpa dehidrasi		Sepsis	Severe pneumonia	Shock hipovolemik	DCA tanpa dehidrasi	PICU	N		Y	3	Y	2	Survive		N										N										4		4	Y	Y	Spektrum
2395	2019-05-28	F	4.9	54	Referral	CAP	PJB asianotik	Labiopalatoskisis	Diaper rush		CAP	PJB asianotik	Labiopalatoskisis	Diaper rush	PICU	N		N		N		Survive		N										N										4		4	Y	N
2396	2019-05-29	F	10	90	Referral	DSS overcome	DHF demam hr ke 6				DSS overcome	DHF demam hr ke 6			PICU	N		N		Y	1	Survive		N										N										3		3	N	N
2397	2019-05-29	F	53	143	Referral	Severe SLE on protokol bl ke 3	TB paru				Severe SLE on protokol bl ke 3	TB paru			M4	N		N		N		Survive		N										N										6		6	N	N
2398	2019-05-29	M	63	173	Transfer	Resp Distress	GBS	Stomatitis	GIT bleeding membaik		Resp Distress	GBS	Stomatitis	GIT bleeding membaik	PICU	N		N		N		Survive		N										N										3		3	Y	Y	Spektrum
2399	2019-05-29	F	43	152	Referral	SLE					SLE				M4	N		N		N		Survive		N										N										5		5	N	N
2400	2019-05-29	M	50	170	Referral	PCP dd pneumonia	ALL HR dlm protokol mg ke 7	ARDS membaik	GIT bleeding		PCP dd pneumonia	ALL HR dlm protokol mg ke 7	ARDS membaik	GIT bleeding	PICU	N		Y	3	Y	3	Survive		N										N										3		3	Y	Y	Spektrum
2401	2019-05-30	M	22.5	108	Referral	SNDS	Gizi baik				SNDS	Gizi baik			M4	N		N		N		Survive		N										N										3		3	N	N
2402	2019-05-30	F	34	140	Referral	Tertelan jarum pentul					Tertelan jarum pentul				M4	N		N		N		Survive		N										N										3		3	N	N
2403	2019-06-01	M	24	138	Referral	PJR	Gizi buruk tp marasmik	Gastritis akut			PJR	Gizi buruk tp marasmik	Gastritis akut		M4	N		N		N		Died	Shock Kardiogenik	UTI	12	Staphylococus Sqiuri	Urine	12						N										14		14	Y	N
2404	2019-06-08	M	42	150	Self Admission	Severe Chepalgia	Sturge Weber Syndrome	Epilepsi terkontrol	Hemiparese		Severe Chepalgia	Sturge Weber Syndrome	Epilepsi terkontrol	Hemiparese	M4	N		N		N		Died		UTI	11				HAP	12				N										12		12	N	N
2405	2019-06-10	F	18	105	Referral	PJB Sianotik					PJB sianotik				M4	N		N		N		Survive		N										N										10		10	N	N
2406	2019-06-10	M	24	120	Referral	DMD					DMD				M4	N		N		N		Survive		N										N										5		5	N	N
2407	2019-06-10	F	24	123	Referral	PJB Sianotik					PJB sianotik				M4	N		N		N		Survive		N										N										5		5	N	N
2408	2019-06-10	F	17	123	Referral	PJB Sianotik	Gizi buruk tp marasmik				PJB sianotik	Gizi buruk tp marasmik			M4	N		N		Y	2	Survive		N										N										16		16	N	N
2409	2019-06-10	F	26	146	Self Admission	Severe SLE	Nefritis SLE	HT terkontrol	Hemoroid exsterna		Severe SLE	Nefritis SLE	HT terkontrol	Hemoroid exsterna	M4	N		N		N		Survive		N										N										5		5	N	N
2410	2019-06-10	F	24.5	144	Self Admission	Severe SLE	Nefitis SLE	Pleuritis TB	Gizi buruk tp marasmik		Severe SLE	Nefitis SLE	Pleuritis TB	Gizi buruk tp marasmik	M4	N		N		N		Survive		N										N										8		8	N	N
2411	2019-06-10	M	8	72	Referral	Soft tissue swellinh extracranial	Hematoma subgaleal	Edema cerebri	Close fracture		Soft tissue swellinh extracranial	Hematoma subgaleal	Edema cerebri	Close fracture	M4	N		N		N		Survive		N										N										5		5	N	N
2412	2019-06-11	F	50	160	Referral	Internal Bleeding ec ruptur hepar	Shock hemoragia	Hipoalbuminemia	Phlebitis		Internal Bleeding ec ruptur hepar	Shock hemoragia	Hipoalbuminemia	Phlebitis	PICU	N		Y	5	Y	8	Survive		CAUTI	4				HAP	5	Klebsiella Pneumonia	ETT	5	N										10		10	Y	Y	Spektrum
2413	2019-06-11	M	7	78	Referral	Atresia bilier	Ht portal	Gizi Buruk tp marasmik			Atresia bilier	Ht portal	Gizi Buruk tp marasmik		M4	N		N		Y	5	Survive		URTI	17				CAUTI	31				Y	Negatif	Blood	1	Staphylococus Lentus	Urine	1				37		37	Y	Y	Spektrum
2414	2019-06-12	M	40	160	Referral	Hidrocephalus post vp shunt	Impatensi Vp Shunt				Hidrocephalus post vp shunt	Impatensi Vp Shunt			M4	N		N		N		Survive		N										N										9		9	N	N
2415	2019-06-12	M	8.8	77	Referral	SNRS					SNRS				M4	N		N		N		Survive		N										N										6		6	N	N
2416	2019-06-12	M	25	120	Referral	Hipertensi emergensi dgn ensefalopati HT	AKI fase risk	SN			Hipertensi emergensi dgn ensefalopati HT	AKI fase risk	SN		PICU	N		N		Y	3	Survive		N										N										4		4	Y	Y	Dose
2417	2019-06-12	F	50	140	Self Admission	Krisis myasthenia gravis					Krisis myasthenia gravis				M4	N		Y	6	Y	10	Survive		VAP	8	Acinetobacter baumanii	ETT	13						Y	Klebsiella Pneumonia	Cairan lain2	8							17		17	Y	N
2418	2019-06-12	M	54	155	Referral	SNRS	Sepsis	AKI			SNRS	Sepsis	AKI		M4	N		N		N		Survive		N										N										3		3	Y	Y	Spektrum
2419	2019-06-13	F	34	144	Referral	ISK	CKD	Sepsis	SNRS		ISK	CKD	Sepsis	SNRS	M4	N		N		N		Survive		N										Y	Negatif	Urine	2	E Faecalis	Urine	3				8		8	Y	Y	Spektrum
2420	2019-06-13	F	5.9	50.5	Self Admission	Anemia ec ESO Suldox	Congenital Toxoplasma dl terapi bl IV				Anemia ec ESO Suldox	Congenital Toxoplasma dl terapi bl IV			M4	N		N		N		Survive		N										N										6		6	N	N
2421	2019-06-14	F	21	140	Referral	Atelektasis pulmo sinistra	CAP	GIT bleeding	Spinal Muscular Dystropy tp II dlm protokol bl X		Atelektasis pulmo sinistra	CAP	GIT bleeding	Spinal Muscular Dystropy tp II dlm protokol bl X	PICU	N		N		Y	5	Survive		N										Y	Burkholderia cepacia	ETT	2	Enterobacter cloacae	BAL	1				5		5	Y	Y	Spektrum
2422	2019-06-14	M	25	120	Referral	HT emergency	AKI	SN			HT emergency	AKI	SN		PICU	N		N		Y	3	Survive		N										N										5	8	13	Y	Y	Spektrum
2423	2019-06-21	F	10.5	84	Referral	SE teratasi	Encephalitis	DCA tanpa dehidrasi	Hiponatremia		SE teratasi	Encephalitis	DCA tanpa dehidrasi	Hiponatremia	PICU	N		N		N		Survive		N										Y	Negatif	LCS	3	Negatif	Blood	4				4		4	Y	N
2424	2019-06-21	F	13	98	Transfer	Tetraparese spastik	Epilepsi GTC				Tetraparese spastik	Epilepsi GTC			M4	Y	12	N		Y	7	Survive		N										N										12		12	Y	N
2425	2019-06-17	F	55	148	Transfer	Severe SLE					Severe SLE				M4	N		N		N		Survive		N										N										4		4	N	N
2426	2019-06-18	F	26	136	Referral	Vomitus Profuse	Abdominal epilepsi	Asma persisten			Vomitus Profuse	Abdominal epilepsi	Asma persisten		M4	N		N		N		Survive		N										N										4		4	N	N
2427	2019-06-19	F	27.5	130	Referral	Ensefalitis autoimun	Epilepsi general				Ensefalitis autoimun	Epilepsi general			M4	N		N		N		Survive		N										N										4		4	N	N
2428	2019-06-19	M	35.5	139	Referral	CKD st V on CAPD	Peritonial dialisat induced peritonitis	Anemia on CKD			CKD st V on CAPD	Peritonial dialisat induced peritonitis	Anemia on CKD		M4	N		N		N		Survive		N										Y	Negatif	Cairan CAPD	1	Negatif	Cairan CAPD	8				21		21	Y	N
2429	2019-06-19	M	31	140	Referral	RF	Edema pulmo	Severe ARDS	CKD st V on HD		RF	Edema pulmo	Severe ARDS	CKD st V on HD	PICU	N		N		Y	7	Survive		N										Y	Negatif	Blood	1	Pseudomonas aeruginosa	ETT	3				8		8	N	N
2430	2019-06-20	M	6.8	76	Transfer	Post tutup stoma pd atresia ani	Acute Liver Failure	Encephalopaty hepaticum	Hipoglikemia berulang		Post tutup stoma pd atresia ani	Acute Liver Failure	Encephalopaty hepaticum	Hipoglikemia berulang	PICU	Y	2	Y	5	Y	5	Died	Shock Sepsis	CAUTI	5									Y	Negatif	Blood	2							5		5	Y	Y	Spektrum
2431	2019-06-20	M	7.5	66	Referral	Kolestasis intrahepatal dd ekstrahepatal	Atritis	GIT bleeding			Kolestasis intrahepatal dd ekstrahepatal	Atritis	GIT bleeding		M4	N		N		N		Survive		N										N										8		8	N	N
2432	2019-06-20	M	8	76.5	Transfer	Post laparatomy, anoplasty, repair fistel recto urethra	Post removal external fixation	Anemia post PRC	Dermatitis		Post laparatomy, anoplasty, repair fistel recto urethra	Post removal external fixation	Anemia post PRC	Dermatitis	PICU	N		N		Y	5	Survive		N										N										5		5	Y	Y	Spektrum
2433	2019-06-20	M	25	125	Referral	CKD st V	Anemia on CKD	Retinopaty hipertensi	HT emergency		CKD st V	Anemia on CKD	Retinopaty hipertensi	HT emergency	M4	N		N		N		Survive		N										N										8		8	N	N
2434	2019-06-22	F	30.5	141	Referral	SLE	TB	Gizi kurang			SLE	TB	Gizi kurang		M2	N		N		N		Survive		N										N										10		10	N	N
2435	2019-06-23	M	22		Referral	Pneumonia	Sepsis	DSS teratasi	Expanded dengue synd		Pneumonia	Sepsis	DSS teratasi	Expanded dengue synd	PICU	Y	3	Y	3	Y	2	Survive		N										Y	Acinetobacter baumanii, Candida tropicalis	ETT	2	Negatif	Blood	4				9		9	Y	Y	Spektrum
2436	2019-06-24	F	4.1	54	Referral	PJB Asianotik	GDD	DS	Kolestasis ekstrahepatal dd intrahepatal		PJB Asianotik	GDD	DS	Kolestasis ekstrahepatal dd intrahepatal	M4	N		N		N		Survive		N										N										6		6	N	N
2437	2019-06-25	M	6.9	62	Referral	PJB Sianotik					PJB sianotik				M4	N		N		N		Survive		N										N										8		8	N	N
2438	2019-06-27	F	40	154	Referral	SLE on protokol transisi maintenance bl 8					SLE on protokol transisi maintenance bl 8				M4	N		N		N		Survive		N										N										8		8	N	N
2439	2019-06-28	M	4.9	51	Referral	Cardioresp failure	SDH Perictotemporo occipital bilateral	Edema cerebri	Pneumonia		Cardioresp failure	SDH Perictotemporo occipital bilateral	Edema cerebri	Pneumonia	PICU	N		Y	7	Y	7	Survive		HAP	10									Y	Negatif	ETT	3	Enterobacter aerogenes	Cairan lain2	7				11		11	Y	Y	Spektrum
2440	2019-06-28	M	31	140	Referral	Edema pulmo	CAP	CKD st V on HD	HT st II		Edema pulmo	CAP	CKD st V on HD	HT st II	M4	N		N		N		Survive		N										N										8		8	Y	N
2441	2019-06-29	M			Transfer	Post bronkoskopi	Atelektasis pulmo	Pneumonia			Post bronkoskopi	Atelektasis pulmo	Pneumonia		PICU	N		Y	5	Y	7	Survive		HAP	8									Y	Streptococus viridans	BAL	1	Negatif	BAL	1	Klebsiella pneumonia	ETT	3	10		10	Y	Y	Dose
2442	2019-06-30	F	23	130	Referral	Abses Cerebri	PJB sianotik	Gizi kurang			Abses Cerebri	PJB sianotik	Gizi kurang		M4	N		N		N		Survive		Likely	6	Negatif	Blood	8						N										12		12	Y	Y	Spektrum
2443	2019-07-01	F	34	133	Referral	Shock sepsis	Sepsis	Pneumonia	ARDS moderate		Shock sepsis	Sepsis	Pneumonia	ARDS moderate	PICU	Y	4	Y	7	Y	7	Survive		N										Y	Staphylococus Xylosus	Blood	1	Candida albicans	Urine	4				7		7	Y	Y	Spektrum
2444	2019-07-01	M	10.5	73	Referral	Schizenphaly					Schizenphaly				M4	N		N		N		Survive		N										N										10		10	N	N
2445	2019-07-01	F			Referral	SLE berat	Ht st II	CKD st III			SLE berat	Ht st II	CKD st III		M4	N		N		N		Survive		N										N										8		8	N	N
2446	2019-07-01	M	3.4		Referral	ME bacterial dd Viral	Resp failure	Edema cerebri	Post Vp shunt		ME bacterial dd Viral	Resp failure	Edema cerebri	Post Vp shunt	PICU	N		Y	5	Y	5	Survive		N										Y	Negatif	Blood	5							6		6	Y	N
2447	2019-07-01	M	14	107	Referral	DMD	Gizi buruk tp marasmik				DMD	Gizi buruk tp marasmik			M4	N		N		N		Survive		N										N										5		5	N	N
2448	2019-07-05	M	5.9	125	Transfer	Obs CBD distal	Post laparatomi eksplorasi	Kolestasis ekstrahepatal	CMV disease		Obs CBD distal	Post laparatomi eksplorasi	Kolestasis ekstrahepatal	CMV disease	PICU	Y	8	Y	3	Y	8	Survive		N										N										9		9	Y	Y	Spektrum
2449	2019-07-03	M	12	95	Transfer	ME bacterial dd viral	Resp failure	SE	Sepsis		ME bacterial dd viral	Resp failure	SE	Sepsis	PICU	Y	10	Y	17	Y	17	Died	MBO	Flebitis	7									N										17		17	Y	Y	Spektrum
2450	2019-07-04	F	2.6	44.5	Transfer	Post relaporotomy ec burst abdomen	Post laparatomi eksplorasi	Stoma	Post reseksi colon descendence		Post relaporotomy ec burst abdomen	Post laparatomi eksplorasi	Stoma	Post reseksi colon descendence	PICU	N		Y	3	Y	8	Survive		N										Y	Negatif	Blood	1	Klebsiella pneumonia	ETT	3				8		8	Y	Y	Spektrum
2451	2019-07-06	F	10	10.5	Self Admission	Resp Distress	SMA tp II	Gizi Buruk tp marasmik	Anemia Mikro-hipo		Resp Distress	SMA tp II	Gizi Buruk tp marasmik	Anemia Mikro-hipo	PICU	N		N		Y	11	Survive		VAP	11									Y	Negatif	Blood	2	Staphylococus aureus	Aspirat trakhea	4	Staphylococus epidermidis	Swab lubang kanul	6	15		15	Y	Y	Spektrum
2452	2019-07-06	F	8.2	52	Referral	PJB Asianotik	Stunted				PJB asianotik	Stunted			M4	N		N		N		Survive		N										N										9		9	N	N
2453	2019-07-07	F	28	133	Self Admission	Resp Distress	Efusi pleura sinistra	CKD st V on CAPD	Pneumonia		Resp Distress	Efusi pleura sinistra	CKD st V on CAPD	Pneumonia	PICU	N		Y	3	N		Survive		N										N										4		4	Y	Y	Dose
2454	2019-07-08	M	8.1	67	Transfer	Kolestasis Ekstrahepatal	Viral induced wheezing				Kolestasis Ekstrahepatal	Viral induced wheezing			M4	N		N		N		Survive		N										N										5		5	N	N
2455	2019-07-08	M	11	82	Referral	PJB Asianotik					PJB asianotik				M4	N		N		N		Survive		N										N										4		4	N	N
2456	2019-07-09	F	21	118	Referral	PJB asianotik	Thalasemia	Gizi buruk tp marasmik			PJB asianotik	Thalasemia	Gizi buruk tp marasmik		M4	N		N		N		Survive		N										N										4		4	N	N
2457	2019-07-05	F	13.5	119	Referral	Resp failure ec Pneumonia	Pneumonia dextra	Astrocytoma	Gizi buruk tp marasmik		Resp failure ec Pneumonia	Pneumonia dextra	Astrocytoma		PICU	N		Y	5	Y	3	Survive		N										Y	Acinetobacter baumanii, Staphylococus aureus	Aspirat trakhea	5							7		7	Y	N	Spektrum
2458	2019-06-10	M	58	173	Referral	Myelitis	SN	Anemia normo-normo	Retensi Urine		Coxitis bilateral	Thypoid Fever	SNRS	Anemia normo-normo	M4	N		N		Y	13	Survive		BSI	5	Salmonella	Blood	16	UTI	20				Y	Negatif	Blood	3							54		54	Y	N
2459	2019-06-13	M	16.5	120	Referral	Abses Cerebri	PJB sianotik	Gizi Buruk tp marasmik	DCA tanpa dehidrasi		SE	Abses cerebri	PJB sianotik	Hipokalemia	M4	N		N		N		Died	Sepsis	N										Y	Negatif	Blood	1							23		23	Y	Y	Spektrum
2460	2019-06-18	M	7.8	73	Referral	Cerebral CMV disease	Subdural Hygoma	Atrofi Cerebri			Cerebral CMV disease	Subdural Hygoma	Atrofi Cerebri		M2	N		N		N		Survive		N										N										45		45	N	N
2461	2019-06-25	F	5.7	60	Referral	Kolestasis Ekstrahepatal					Kolestasis Ekstrahepatal				M4	N		N		N		Survive		N										Y	Negatif	Blood	14	E Coli	ETT	15				20	9	29	N	N
2462	2029-06-25	M	25	125	Referral	PJR	Anemia mikro-hipo				PJR	Anemia mikro-hipo			PICU	N		N		N		Survive		N										N										4	25	29	Y	N
2463	2019-06-28	F	5.4	66	Referral	CAP	PJB asianotik	Gizi buruk tp marasmik	GDD		CAP	PJB asianotik	Gizi buruk tp marasmik	GDD	M2	N		N		N		Survive		N										N										5	10	15	Y	Y	Spektrum
2464	2019-06-30	M	6.3	63	Referral	Kolestasis Ekstrahepatal	Sirosis Hepatis	Upper GIT Bleeding	Anemia Mikro-hipo		Spontaneus bacterial infect peritonitis	Kolestasis ekstrahepatal	Sirsosis hepatis	Upper GIT bleeding	M4	N		N		N		Survive		UTI	12									Y	Citrobacter Freundii, E Faecalis	Urine	3							30		30	Y	Y	Spektrum
2465	2019-07-06	F	7.5	108	Referral	Me Viral dd Bacterial	Anemia mikro-hipo				Me Viral dd Bacterial	Anemia mikro-hipo			M2	N		N		N		Survive		N										Y	Staphylococus hominis	Blood	3	Salmonella	LCS	4				17		17	Y	N
2466	2019-07-07	M	11	108	Referral	Tetraparese spastik	Gizi kurang	DCA tanpa dehidrasi	Anemia Mikro-hipo		Tetraparese spastik	Gizi kurang	DCA tanpa dehidrasi	Anemia Mikro-hipo	M4	N		N		N		Survive		N										N										17		17	Y	N
2467	2019-07-08	F	36	154	Referral	Severe SLE	ISK membaik	Dyspepsia Prolonged Fever			Severe SLE	Nefritis SLE	CKD st III	Ht gr I	M2	N		N		N		Survive		N										Y	Negatif	Blood	1	Candida Lusitaniae	Urine	2				3	14	17	Y	Y	Spektrum
2468	2019-07-12	F	9.3	72	Referral	Spontaneus Bacterial Peritonitis	Ascites Permagna	Hipoalbuminemia	Gizi buruk		Spontaneus Bacterial Peritonitis	Ascites Permagna	Hipoalbuminemia	Gizi buruk	M4	N		N		N		Survive		N										N										10		10	Y	Y	Spektrum
2469	2019-07-15	M	2.4	45	Transfer	Hirschprung disease	FTT				Hirschprung disease	FTT			M4	N		N		N		Survive		N										N										13		13	Y	N
2470	2019-07-11	M	6.2	89	Referral	Anemia aplastik	Epilepsi belum terkontrol				Anemia aplastik	Epilepsi belum terkontrol			M4	N		N		N		Survive		N										N										9		9	N	N
2471	2019-07-12	M	39	142	Referral	SN on protokol bl I	Hiperkalemia	Hipoalbuminemia	HT st II		SN on protokol bl I	Hiperkalemia	Hipoalbuminemia	HT st II	M4	N		N		N		Survive		UTI	4									N										8		8	N	N
2472	2019-07-14	M	8	68	Referral	DSS hr ke 5	Expanded dengue syndrome				DSS hr ke 5	Expanded dengue syndrome			PICU	Y	2	N		Y	3	Survive		UTI	6									Y	E Cloacae	ETT	3							9		9	Y	Y	Spektrum
2473	2019-07-15	F	13	108	Referral	Abses Cerebri	Gizi Buruk	Candidiasis oral	PJB Sianotik		Abses Cerebri	Gizi Buruk	Candidiasis oral	PJB Sianotik	M4	N		N		N		Survive		N										N										7		7	Y	Y	Spektrum
2474	2019-07-15	F	3	60	Referral	Gizi buruk tp marasmik	CP tetraparese spastik	Anemia mikro hipo	Hiponatremia		Gizi buruk tp marasmik	CP tetraparese spastik	Anemia mikro hipo	Hiponatremia	M2	N		N		N		Survive		HAP	8									N										16		16	Y	N
2475	2019-07-15	M	8.4	67	Referral	Kolestasis Ekstrahepatal	CMV infection				Kolestasis Ekstrahepatal	CMV infection			M4	N		N		N		Survive		N										N										12		12	N	N
2476	2019-07-16	F	6.5	63	Referral	CAP	DCA tanpa tanda dehidrasi	Thalasemia			CAP	DCA tanpa tanda dehidrasi	Thalasemia		M2	N		N		N		Survive		N										N										4		4	Y	N
2477	2019-07-18	M	50		Referral	Ensefalitis Autoimun					Ensefalitis Autoimun				M2	N		N		N		Survive		N										Y	Staphylococus Warnen	LCS	2							13		13	N	N
2478	2019-07-18	F	28	132	Referral	Kista Hepar	Gizi kurang	Miliaria			Kista Hepar	Gizi kurang	Miliaria		M4	N		N		N		Survive		N										N										9		9	N	N
2479	2019-07-19	F	50		Referral	Sepsis	Shock sepsis	Edema pulmo	Efusi pleura		Sepsis	Shock sepsis	Edema pulmo	Efusi pleura	PICU	N		Y	8	Y	8	Survive		VAP	7	Acinetobacter baumanii	ETT	7						Y	Negatif	Blood	2							8		8	Y	Y	Spektrum
2480	2019-07-19	F	9.8	74	Referral	SBP	Kista duct choledocus tp V	Atresia bilier tp I			SBP	Kista duct choledocus tp V	Atresia bilier tp I	ISK	M4	N		N		N		Survive		N										N										8		8	Y	Y	Spektrum
2481	2019-07-05	M	54.6	165	Referral	Ensefalitis dd ME	Edema cerebri	GIT bleeding	HT st II		Ensefalitis dd ME	Edema cerebri	GIT bleeding	HT st II	PICU	Y	7	N		Y	18	Survive		CAUTI	18	Negatif	Urine	18	Flebitis	22	Staphylococus haemoliticus	Swab dasar luka	25	Y	Negatif	Blood	1	Negatif	Urine	7	Negatif	Urine	11	33		33	Y	Y	Dose
2482	2019-07-14	F	18		Referral	Post laparatomy explorasi	CKR	Edema cerebri	Kontusia pulmonum		Post laparatomy explorasi	CKR	Edema cerebri	Kontusia pulmonum	PICU	Y	7	Y	3	Y	6	Survive		URTI	4				GIT	6				Y	Negatif	Blood	2	Candida parapsilosis	Cairan peritonium	2				10		10	Y	Y	Spektrum
2483	2019-07-22	M	4.6	51	Referral	Kolestasis Intrahepatal					Kolestasis Intrahepatal	Katarak kongenital			M4	N		N		N		Survive		N										N										11		11	N	N
2484	2019-07-22	F	45	149	Referral	Severe SLE	Fraktur femur post op				Severe SLE	Fraktur femur post op			M4	N		N		N		Survive		N										N										5		5	N	N
2485	2019-07-22	M	6.8	63	Referral	Kolestasis Ekstrahepatal					Kolestasis Ekstrahepatal				M4	N		N		N		Survive		N										N										6		6	N	N
2486	2019-07-19	M	25	122	Referral	ME ec bakterial	CP tetraparese spastik	Disab intelektual	GIT bleeding		ME ec bakterial	CP tetraparese spastik	Disab intelektual	GIT bleeding	PICU	N		Y	6	Y	7	Survive		N										Y	Negatif	Blood	1	Candida rugosa	Aspirat trakhea	5	Negatif	LCS	5	8		8	Y	N
2487	2019-07-24	M	5.5	67	Referral	PJB Asianotik	Gizi buruk tp marasmik				PJB Asianotik	Gizi buruk tp marasmik			M4	N		N		N		Survive		N										N										10		10	N	N
2488	2019-07-25	M	4	53	Transfer	Eventerasio hemidiafragma post plikasi diafragma					Eventerasio hemidiafragma post plikasi diafragma				PICU	N		Y	10	Y	8	Survive		VAP	4	Klebsiella pneumonia	ETT	6						Y	Negatif	Blood	1	Klebsiella pneumonia, Streptococus viridans	Aspirat trakhea	4				12		12	Y	Y	Spektrum
2489	2019-07-25	M	34	143	Referral	Dyspepsia ec gastritis					Dyspepsia ec gastritis				M4	N		N		N		Survive		N										N										3		3	N	N
2490	2019-07-20	F	15	98	Self Admission	CKB	Edema cerebri	Hemtoma sub galeal	Fraktur depresi komutif frontotemporoparietals bilaterla		CKB	Edema cerebri	Hemtoma sub galeal	Fraktur depresi komutif frontotemporoparietals bilaterla	PICU	N		Y	12	Y	13	Survive		N										Y	Negatif	Aspirat trakhea	2	Negatif	Blood	5	Pseudomonas aerogenosa	Aspirat trakhea	5	25		25	Y	N
2491	2019-07-26	F	6.6	67	Referral	Kolesistisis	Gizi kurang				Kolesistisis	Gizi kurang			M4	N		N		N		Survive		N										N										6		6	Y	Y	Spektrum
2492	2019-07-22	F	27		Transfer	CAP	Edema pulmo	Efusi pleura	CKD st V on HD		CAP	Edema pulmo	Efusi pleura	CKD st V on HD	PICU	N		N		N		Survive		N										N										5		5	Y	Y	Spektrum
2493	2019-07-26	M	59.5	169	Referral	CKD st V on HD					CKD st V on HD				M4	N		N		N		Survive		N										Y	Negatif	HD cath	3							6		6	Y	Y	Dose
2494	2019-07-26	M			Referral	GBS					GBS				M4	N		N		N		Survive		N										Y	Negatif	LCS	2							6		6	N	N
2495	2019-07-27	F	10	82	Referral	ISK Kompleks	Hidronefrosis dextra	Neurogenic bladder tp spastik	Fistula resiko urethocutanous		ISK Kompleks	Hidronefrosis dextra	Neurogenic bladder tp spastik	Fistula resiko urethocutanous	M4	N		N		N		Survive		UTI	5									Y	E Faecalis	Urine	1	Negatif	Blood	5				6		6	Y	Y	Dose
2496	2019-07-29	F	56	158	Referral	Severe SLE	TB ekstra paru				Severe SLE	TB ekstra paru			M4	N		N		N		Survive		N										N										6		6	N	N
2497	2019-07-29	F	8.5	77	Referral	Lesi LMN	Pneumonia				Lesi LMN	Pneumonia			PICU	N		N		N		Survive		N										Y	Negatif	Blood	15							3	12	15	Y	Y	Spektrum
2498	2019-07-29	F	43	155	Referral	HT st II	CKD st V on HD	Anemia on CKD			HT st II	CKD st V on HD	Anemia on CKD	ISK	M4	N		N		N		Survive		N										N										3		3	Y	Y	Spektrum
2499	2019-07-29	F	12	91	Referral	SE teratasi	Edema cerebri	Speech delay	Cauti		SE teratasi	Edema cerebri	Speech delay	Cauti	M4	N		N		N		Survive		N										N										5		5	N	N
2500	2019-07-29	F	40	153	Referral	SLE on protokol fase transisi	Hepatitis autoimune				SLE on protokol fase transisi	Hepatitis autoimune	Rhinofaringitis akut		M4	N		N		N		Survive		N										N										10		10	N	N
2501	2019-07-30	M	9.1	67	Referral	Hipoglikemia	General tonic seizure	Kista Ductus Miliatus Intrahepatal	CMV disease		Hipoglikemia	General tonic seizure	Kista Ductus Miliatus Intrahepatal	CMV disease	M4	N		N		Y	3	Died	Shock Kardiogenik	N										N										5		5	N	N
2502	2019-07-30	M	5.1	59	Referral	PJB Sianotik					PJB Sianotik				M4	N		N		N		Survive		N										N										4		4	N	N
2503	2019-07-30	F	40	135	Referral	Severe SLE	Delayed Puberty	Short stature	Amenorhea primer		Severe SLE	Delayed Puberty	Short stature	Amenorhea primer	M4	N		N		N		Survive		UTI	5									N										6		6	N	N
2504	2019-07-31	M	5.1	56	Referral	SDH frontalis D	CAH Frontatemporalis	Edema cerebri	Herniasi Subfailure		SDH frontalis D	CAH Frontatemporalis	Edema cerebri	Herniasi Subfailure	PICU	N		N		N		Survive		N										Y	Negatif	Blood	2							6		6	Y	N
2505	2019-07-31	F	27	136	Referral	RFA akut	Abdominal epilepsi	Vomitus dehidrasi tak berat	Asma persisten		RFA akut	Abdominal epilepsi	Vomitus dehidrasi tak berat	Asma persisten	M4	N		N		N		Survive		N										N										4		4	N	N
2506	2019-07-31	M	20	120	Transfer	Post laparatomy ec ileus mekanik total dg adhesiolisis					Post laparatomy ec ileus mekanik total dg adhesiolisis				PICU	N		N		Y	7	Survive		N										Y	Negatif	Blood	1	Pseudmonas aeruginosa, C Lusitaniae	ETT	1				7		7	Y	Y	Spektrum
2507	2019-07-31	M	4.1	59	Referral	Respiratory distress	Congenital pulmonary airway malformation	Pneumothorax			Respiratory distress	Congenital pulmonary airway malformation	Pneumothorax		PICU	N		N		N		Survive		N										Y	Negatif	Blood	3							6		6	Y	Y	Spektrum
2508	2019-08-01	F	19.5	97	Referral	SNRS	HT st I				SNRS	HT st I			M4	N		N		N		Survive		N										N										5		5	N	N
2509	2019-08-05	F	52	158	Referral	Severe SLE	Nefritis SLE	Hipoalbuminemia	HT st II		Severe SLE	Nefritis SLE	Hipoalbuminemia	HT st II	M4	N		N		N		Survive		N										N										4		4	N	N
2510	2019-08-05	F	13	108	Transfer	Post eksisi drainase multiple abses cerebri	PJB sianotik	GDD			Post eksisi drainase multiple abses cerebri	PJB sianotik	GDD		PICU	N		Y	2	Y	4	Survive		GIT	4									N										4		4	Y	Y	Spektrum
2511	2019-08-05	M	6.9	63	Referral	Atresia bilier	Commond cold				Atresia bilier	Commond cold			M4	N		N		N		Survive		N										Y	Negatif	Abses	1	Stenotrophomonas maltophilia	ETT	2				6		6	N	N
2512	2019-07-31	M	5	57	Transfer	Resp failure	Laringomalacia	Riw SDH occipital bilateral	Edema Larynx		Resp failure	Laringomalacia	Riw SDH occipital bilateral	Edema Larynx	PICU	N		Y	4	N		Survive		N										N										6		6	Y	Y	Dose
2513	2019-08-06	M	58	165	Referral	Syndrome Dyspepsia					Syndrome Dyspepsia				M4	N		N		N		Survive		N										Y	Klebsiella Pneumonia	ETT	4							5		5	N	N
2514	2019-08-07	M	28	130	Referral	DMD					DMD				M4	N		N		N		Survive		N										N										4		4	N	N
2515	2019-08-07	M	4	51.5	Referral	PJB Asianotik					PJB asianotik				M4	N		N		N		Survive		N										N										4		4	N	N
2516	2019-08-08	F	19.5	96	Referral	SNRS	HT st I				SNRS	HT st I			M4	N		N		N		Survive		N										N										4		4	N	N
2517	2019-08-01	F	20	115	Referral	SLE severe	HT st II	DCA tanpa dehidrasi	Anemia normo-normo		SLE severe	HT st II	DCA tanpa dehidrasi	Anemia normo-normo	M4	N		N		Y	11	Died	Shock Septic	N										Y	Acinetobacter Junil	Swab tenggorokan	2	Negatif	Blood	5	Negatif	Blood	9	13		13	Y	N
2518	2019-08-04	F	22	127	Referral	Epilepsi GTC	Gizi kurang	Dasbilitas intelektual			Epilepsi GTC	Gizi kurang	Dasbilitas intelektual		M4	N		N		N		Survive		N										N										10		10	N	N
2519	2019-08-07	M	3.6	49	Referral	Kolestasis Ekstrahepatal					Kolestasis Ekstrahepatal				M4	N		N		N		Survive		N										N										8		8	N	N
2520	2019-08-09	F	4.5	55	Referral	Kejang Demam Kompleks	Anemia defisiensi besi	PJB asianotik	Gizi kurang		Kejang Demam Kompleks	Anemia defisiensi besi	PJB asianotik	Gizi kurang	M4	N		N		N		Survive		N										N										4		4	N	N
2521	2019-08-31	M	44	158	Referral	Celulitis	SNDS	Herpes Zooster	Hipoalbuminemia		Celulitis	SNDS	Herpes Zooster	Hipoalbuminemia	M4	N		N		N		Survive		N										N										24		24	Y	Y	Spektrum
2522	2019-08-02	M	3.8	50	Referral	ILO dg AV Block gr III post pemasangan permanen facemaker	PJB asianotik				ILO dg AV Block gr III post pemasangan permanen facemaker	PJB asianotik			M4	N		N		N		Survive		N										Y	Negatif	Blood	1	Staphylococus aureus	PUS	2				11	11	22	Y	Y	Dose
2523	2019-08-03	F	24	126	Referral	CKD st III	Hipoplasia REN	Sinus bradikardi	HT st II		CKD st III	Hipoplasia REN	Sinus bradikardi	HT st II	M4	N		N		N		Survive		N										N										33		33	Y	N
2524	2019-08-05	F	15	112	Referral	Movement disorder	Gizi kurang				Movement disorder	Gizi kurang			M4	N		N		N		Survive		N										N										11		11	Y	N
2525	2019-08-05	F	3.5	56	Referral	PJB Asianotik	Gizi kurang				PJB asianotik	Gizi kurang			M4	N		N		N		Died	DNR	URTI	5									N										10		10	N	N
2526	2019-08-08	M	18	103	Referral	SNRS	HT st II	Hipoalbuminemia berat			SNRS	Ht st II	Hipoalbuminemia berat		M4	N		N		N		Survive		N										N										9		9	N	N
2527	2019-08-10	M	21	107	Referral	AKI fs failure	Fimosis	Ascites			AKI fs failure	Fimosis	Ascites	Edema pulmo	M4	N		N		Y	24	Survive		UTI	4				Likely	16	Negatif	Blood	20	Y	Negatif	Blood	36							28	20	48	Y	Y	Spektrum
2528	2019-08-12	M	8.5	78	Referral	SNRS	Tetraparese spastik	SNHL			SNRS	Tetraparese spastik	SNHL		M4	N		N		N		Survive		N										N										5		5	N	N
2529	2019-08-20	M	9	75.5	Referral	Mixed gonadal dysgenesis	UDT bilateral pro orchidopexy	Gizi baik			Mixed gonadal dysgenesis	UDT bilateral pro orchidopexy	Gizi baik		M4	N		N		N		Survive		N										N										4		4	N	N
2530	2019-08-15	F	19	164	Self Admission	Anemia on CKD	CKD st V on CAPD	Rinofaringitis akut	HT st II		Anemia on CKD	CKD st V on CAPD	Rinofaringitis akut	HT st II	M4	N		N		N		Survive		N										N										14		14	Y	Y	Spektrum
2531	2019-08-17	F	5.6	64	Referral	PJB Sianotik	GDD	Gizi kurang			PJB Sianotik	GDD	Gizi kurang		M4	N		N		N		Died	Shock Kardiogenik	N										N										7		7	N	N
2532	2019-08-19	F	41	133	Self Admission	Severe SLE	Empiema TB	Stunted			Severe SLE	Empiema TB	Stunted		M4	N		N		N		Survive		N										N										6		6	N	N
2533	2019-08-20	F	43	132	Referral	SNRS	Hipoalbuminemia berat				SNRS	Hipoalbuminemia berat			M4	N		N		N		Survive		N										N										5		5	N	N
2534	2019-08-22	M	40	160	Self Admission	Susp impatensi Vp Shunt	Hidrosefalus obs on Vp Shunt				Susp impatensi Vp Shunt	Hidrosefalus obs on Vp Shunt			M4	N		N		N		Survive		N										N										8		8	N	N
2535	2019-08-24	F	34	148	Referral	Respiratory distress	Acute Flaccid Paralysis	Status Gizi baik	Dispepsia		Respiratory distress	Acute Flaccid Paralysis	Status Gizi baik	Dispepsia	M4	N		N		Y	20	Survive		N										Y	Klebsiella Pneumonia	Swab Vagina	11							21		21	N	N
2536	2019-08-26	F	10.5	93.5	Referral	Epilepsi	Tetraparese spastik	Mikrocephali	Atrofi cerebri		Epilepsi	Tetraparese spastik	Mikrocephali	Atrofi cerebri	M4	N		N		N		Survive		URTI	3									N										6		6	N	N
2537	2019-08-26	F	6.5	69.4	Referral	Gizi buruk tp marasmik	PJB asianotik	FTT			Gizi buruk tp marasmik	PJB asianotik	FTT		M4	N		N		N		Survive		N										N										11		11	Y	N
2538	2019-08-26	M	53	161	Referral	Encepalitis autoimune					Ensefalitis autoimun				M4	N		N		N		Survive		N										N										6		6	N	N
2539	2019-08-27	F	10	85	Referral	Susp Mallory Weis tear dd reflux esophagitis dd vascular malformation	Anemia	Talasemia	Gizi baik		Susp Mallory Weis tear dd reflux esophagitis dd vascular malformation	Anemia	Talasemia	Gizi baik	M4	N		N		N		Survive		N										N										4		4	N	N
2540	2019-08-28	F	3.3	52.5	Referral	Kolestasis Ekstrahepatal	PJB asianotik	Gizi kurang	FTT		Kolestasis Ekstrahepatal	PJB asianotik	Gizi kurang	FTT	M4	N		N		N		Survive		N										N										9		9	N	N
2541	2019-08-28	F	43	153	Self Admission	SLE protokol bl X	hepatitis autoimune				SLE protokol bl X	hepatitis autoimune			M4	N		N		N		Survive		N										N										6		6	N	N
2542	2019-09-06	M	19	114	Transfer	Kardiomiopati	Edema Pulmo	GNAPS	AKI fase risk		Kardiomiopati	Edema Pulmo	GNAPS	AKI fase risk	M4	N		Y	3	Y	6	Survive		N										Y	Negatif	Blood	1							9		9	N	N
2543	2019-09-07	F	32	133	Referral	Upper GIT Bleeding					Upper GIT bleeding				M4	N		N		N		Survive		UTI	3									Y	Serratia marcescen	ETT	3							8		8	N	N
2544	2019-09-08	M	28		Referral	Open decompressor fracture	Tich lobus temporoparetal	Mandibula fracture			Open decompressor fracture	Tich lobus temporoparetal	Mandibula fracture		PICU	N		N		Y	4	Survive		N										N										4		4	Y	Y	Spektrum
2545	2019-09-11	F	3.9	52	Self Admission	CAP	PJB asianotik	Stunted			CAP	PJB asianotik	Stunted		M4	N		N		N		Survive		N										N										16		16	Y	N
2546	2019-09-12	P	41.5	135	Referral	Epilepsi tonic	Epistaksis	Anemia normo-normo	Trombositopenia		Epilepsi tonic	Epistaksis	Anemia normo-normo	Trombositopenia	M4	N		N		N		Survive		N										N										7		7	N	N
2547	2019-09-17	F	9.3	79	Referral	Edema paru akut	Kardiomyopati dilatasi				Edema paru akut	Kardiomyopati dilatasi			M4	N		N		N		Survive		HAP	11									N										15		15	Y	Y	Spektrum
2548	2019-09-17	M	40.7	149	Referral	Multiple kolestasis	AIHA				Multiple kolestasis	AIHA			M4	N		N		N		Survive		N										N										12		12	N	N
2549	2019-09-17	M	5.5	62	Referral	Atresia bilier	Kolestasis ekstrahepatal	Hernia umbilikalis	Hernia scrotalis		Atresia bilier	Kolestasis ekstrahepatal	Hernia umbilikalis	Hernia scrotalis	M4	N		N		N		Survive		N										N										15		15	N	N
2550	2019-09-23	M	3.9	55	Referral	Kolestasis Ekstrahepatal					Kolestasis Ekstrahepatal				M4	N		N		N		Survive		N										N										8		8	N	N
2551	2019-09-23	M	16	109	Referral	DMD					DMD				M4	N		N		N		Survive		N										N										5		5	N	N
2552	2019-09-23	F	15.8	92	Self Admission	Epilepsi belum terkontrol	CP tetraparese spastik	Hidrocepalus			Epilepsi belum terkontrol	CP tetraparese spastik	Hidrocepalus		M4	N		N		N		Survive		N										N										5		5	N	N
2553	2019-09-27	F	3.5	57	Transfer	Gizi buruk tp marasmik	Hidrosefalus	GDD	Epilepsi		Gizi buruk tp marasmik	Hidrosefalus	GDD	Epilepsi	M4	N		N		N		Survive		HAP	5									N										7		7	Y	Y	Frequency
2554	2019-10-29	F	15	93	Referral	SN Inisial	Conjungtivitis	DCA tanpa dehidrasi	ISK		SN Inisial	Conjungtivitis	DCA tanpa dehidrasi	ISK	M4	N		N		N		Survive		URTI	4									Y	Negatif	Urine	5							25		25	Y	Y	Dose
2555	2019-11-05	M	5.6	57	Referral	ISK Kompleks	Agenesis sacro gr IV	Neurogenic bladder tp spastik	Stunted		ISK Kompleks	Agenesis sacro gr IV	Neurogenic bladder tp spastik	Stunted	M4	N		N		Y	7	Survive		Likely	11	Negatif	Blood	11	GIT	14				y	Enterococus faecalis	Urine	3							16		16	Y	Y	Spektrum
2556	2019-11-07	F	23	122	Referral	SDL	ODS parese N VI				SDL	ODS parese N VI			M4	N		N		Y	5	Survive		GIT	5				URTI	9				N										17		17	Y	Y	Spektrum
2557	2019-11-08	M	26.2	132	Transfer	PJB Asianotik	Hematuria				PJB Asianotik	Hematuria			M4	N		N		Y	2	Survive		N										N										18		18	Y	N
2558	2019-11-11	M	22	120	Referral	CKD st IV	Neurogenic bladder tp spastik	Hidronefrosis bilateral gr II-III	VUR gr II		ISK kompleks	Ht st II	Neurogenic bladder tp spastik	Hiperkalemia	M4	N		N		Y	5	Survive		UTI	4	E Coli	Urine	4						Y	Negatif	Urine	12							13		13	Y	Y	Spektrum
2559	2019-11-12	M	3.3	51	Referral	PJB Asianotik	Pneumonia				PJB asianotik	ISK	DCA tanpa dehidrasi		M2	N		N		N		Survive		URTI	14				UTI	16	Klebsiella Pneumonia	Urine	17	Y	Negatif	Blood	25							28		28	Y	Y	Spektrum
2560	2019-11-13	M	7.8	68	Referral	Sirosis hepatis	Kolestasis ekstrahepatal	Gizi kurang	Intoleransi lemak dan laktosa		Sirosis hepatis	Kolestasis ekstrahepatal	Gizi kurang	Intoleransi lemak dan laktosa	M4	N		N		N		Survive		UTI	3									Y	Negatif	Blood	3							8		8	Y	Y	Spektrum
2561	2019-11-14	F	3.9	54	Referral	Kolestasis Ekstrahepatal	CMV infection	Toxoplasmosis	Katarak kongenital		Kolestasis Ekstrahepatal	CMV infection	Toxoplasmosis	Katarak kongenital	M4	N		N		N		Survive		UTI	3									N										5		5	N	N
2562	2019-11-14	M	9.2	78	Referral	SNRS	Stunted	Dislipidemia	Hoideolum		SNRS	Stunted	Dislipidemia	Hoideolum	M4	N		N		N		Survive		N										N										5		5	N	N
2563	2019-11-15	F	28.7	128	Referral	SN Inisial	HT st I	Hipoalbuminemia			SN Inisial	HT st I	Hipoalbuminemia		M4	N		N		N		Survive		N										N										4		4	N	N
2564	2019-11-16	F	45	168	Referral	Pankreatitis akut	Hirsprung	Post ORIF	DCA tanpa dehidrasi		Pankreatitis akut	Hirsprung	Post ORIF	DCA tanpa dehidrasi	M4	Y	7	N		Y	7	Survive		Flebitis	15				BSI	26	Acinetobacter Baumanii	Blood	26	N										27		27	N	N
2565	2019-11-17	M	25	127	Referral	Anemia mikro-normo	GIT bleeding	Hemateresis melena			Anemia mikro-normo	GIT bleeding	Hemateresis melena		M4	N		N		N		Survive		N										N										7		7	N	N
2566	2019-11-18	F	13.7	98	Referral	Hematuria	PJB asianotik	Anemia ec blood loss			Hematuria	PJB asianotik	Anemia ec blood loss		M4	N		N		N		Survive		HAP	10	Klebsiella pneumonia	Swab tenggorokan	10						N										15		15	Y	Y	Dose
2567	2019-11-18	M	7.3	70	Referral	SKD st V	ISK kompleks	FTT	Anemia on CKD		SKD st V	ISK kompleks	FTT	Anemia on CKD	M4	N		N		N		Survive		N										Y	E Coli	PUS	1							7		7	Y	Y	Spektrum
2568	2019-11-18	F	18.4	12	Referral	PH	Efusi pericard min	Gizi Buruk tp marasmik	DM		PH	Efusi pericard min	Gizi Buruk tp marasmik	DM	M4	N		N		N		Survive		N										N										9		9	N	N
2569	2019-11-18	M	14.5	103	Referral	DMD	Biparaparese flacid inferior				DMD	Biparaparese flacid inferior			M4	N		N		N		Survive		N										N										5		5	N	N
2570	2019-11-19	M	31.7	145	Referral	Glomerulonefritis akut	Low intake				Glomerulonefritis akut	Low intake			M4	N		N		N		Survive		N										N										4		4	N	N
2571	2019-11-19	F	36.4	154	Referral	Severe SLE	CKD st III	HT St I terkontrol	Steroid induced glaucoma		Severe SLE	CKD st III	HT St I terkontrol	Steroid induced glaucoma	M4	N		N		N		Survive		N										Y	Negatif	Blood	1							5		5	N	N
2572	2019-11-20	F	7.5	66	Referral	Kolestasis Ekstrahepatal	CMV laten	ADS refer			Kolestasis Ekstrahepatal	CMV laten	ADS refer		M4	N		N		N		Survive		N										N										10		10	N	N
2573	2019-11-20	F	46.2	166	Referral	SLE severe	Nefritis Lupus	Ht st II			SLE severe	Nefritis Lupus	Ht st II		M4	N		N		N		Survive		N										N										6		6	N	N
2574	2019-11-25	F	43	153	Referral	Severe SLE	Abivormal uber function				Severe SLE	Abivormal uber function			M4	N		N		N		Survive		N										N										6		6	N	N
2575	2019-11-27	M	8	66	Referral	Hipoalbuminemia	Kolestasis ekstrahepatal	Gizi kurang	Intoleransi lemak dan laktosa		Hipoalbuminemia	Kolestasis ekstrahepatal	Gizi kurang	Intoleransi lemak dan laktosa	M4	N		N		N		Survive		N										N										3		3	N	N
2576	2019-11-28	M	13.5	101	Referral	henoch Sohonlein Purpura	Gizi kurang				henoch Sohonlein Purpura	Gizi kurang			M4	N		N		N		Survive		N										N										5		5	N	N
2577	2019-11-28	M	19.1	115	Referral	ISK Kompleks	CKD st IV	VUR gr V bilateral	Neurogenic bladder		ISK Kompleks	CKD st IV	VUR gr V bilateral	Neurogenic bladder	M4	N		N		N		Survive		UTI	4									N										9		9	Y	Y	Spektrum
2578	2019-11-28	F	11.9	98	Referral	Efusi pleura bilateral	Gizi Buruk tp marasmik				Efusi pleura bilateral	Gizi Buruk tp marasmik			M4	N		N		N		Survive		N										N										7		7	N	N
2579	2019-11-28	M	24.8	140	Referral	Dyspepsia	Gizi kurang				Dyspepsia	Gizi kurang			M4	N		N		N		Survive		N										N										5		5	N	N
2580	2019-11-29	F	40	148	Referral	Krisis tiroid	Hipertiroid	Gizi buruk tp marasmik			Krisis tiroid	Hipertiroid	Gizi buruk tp marasmik		M4	N		N		N		Survive		N										N										4		4	N	N
2581	2019-11-30	M	32	121	Referral	Edema pulmo	Anemia on CKD	HT st II	CKD st V on HD		Edema pulmo	Anemia on CKD	HT st II	CKD st V on HD	M4	N		N		N		Survive		N										N										4		4	N	N
2582	2019-11-30	M	12	96	Referral	Epilepsi GTC	Mikrocepali	Gizi kurang			Epilepsi GTC	Mikrocepali	Gizi kurang		M4	N		N		N		Survive		N										N										8		8	N	N
2583	2019-12-03	F	26	126	Transfer	Severe SLE	Nefritis SLE	Ulkus dekubitus	Gizi buruk tp marasmik		Severe SLE	Nefritis SLE	Ulkus dekubitus	Gizi buruk tp marasmik	M4	N		N		N		Survive		UTI	4									Y	Negatif	Blood	2							13		13	Y	Y	Spektrum
2584	2019-12-03	F	20	117	Transfer	AKI on CKD	SNRS	Hiperkalemia			AKI on CKD	SNRS	Hiperkalemia	Asidosis metabolik	M4	N		N		N		Survive		BSI	8	Pseudomonas aeruginosa	Blood	14	URTI	8				N										16		16	Y	N
2585	2019-12-04	M	65.6	163	Transfer	Moderate mitral regurgitation AML prolapse					Moderate mitral regurgitation AML prolapse				M4	N		N		N		Survive		N										N										8		8	N	N
2586	2019-12-06	F	19	118	Referral	PJB sianotik	Efusi pericard				PJB sianotik	Efusi pericard			M4	N		N		N		Survive		N										N										7		7	N	N
2587	2019-12-07	F	14.5	102	Transfer	Tetanus	Gizi kurang	Caries Dentis			Tetanus	Gizi kurang	Caries Dentis		M4	N		N		N		Survive		N										N										4		4	N	N
2588	2019-12-08	F	50	154	Referral	Ketoasidosis Diabetikum	DM tp I	Hipokalemia			Ketoasidosis Diabetikum	DM tp I	Hipokalemia		M4	N		N		N		Survive		N										N										5		5	N	N
2589	2019-12-09	F	35.7	152	Referral	Nefritis SLE					Nefritis SLE				M4	N		N		N		Survive		N										N										4		4	N	N
2590	2019-12-09	F	6.8	69	Referral	Hematoshezia	Konstipasi fungsional				Hematoshezia	Konstipasi fungsional			M4	N		N		N		Survive		N										N										4		4	N	N
2591	2019-12-09	M	20	125	Referral	Nefropati igA on protokol bl 3	Gastritis				Nefropati igA on protokol bl 3	Gastritis			M4	N		N		N		Survive		N										N										4		4	N	N
2592	2019-12-09	M	52.1	149	Referral	Severe SLE dlm protokol bl ke 9	Autoimmune hemolitic anemia	Panikulitis	Stunted		Severe SLE dlm protokol bl ke 9	Autoimmune hemolitic anemia	Panikulitis	Stunted	M4	N		N		N		Survive		N										N										6		6	N	N
2593	2019-12-10	F	32.6	143	Referral	Nefritis HSP	Anemia mikro-hipo				Nefritis HSP	Anemia mikro-hipo			M4	N		N		N		Survive		N										N										6		6	N	N
2594	2019-12-11	F	5.4	61	Referral	Kolestasis Ekstrahepatal					Kolestasis Ekstrahepatal				M4	N		N		N		Survive		N										N										7		7	N	N
2595	2019-12-12	F	38	130	Referral	Susp SDL	Gizi baik	Hidrocephalus	Edema		SDL	Gizi baik	Hidrocephalus	Edema	M4	N		N		N		Survive		N										N										5		5	Y	N
2596	2019-12-12	M	24	130	Referral	CKD st III	Hiperkalemia	Anemia on CKD			CKD st III	Hiperkalemia	Anemia on CKD		M4	N		N		N		Survive		N										N										5		5	N	N
2597	2019-12-12	F	49	158	Referral	Serious bacterial infection	Severe SLE	Gizi baik			Serious bacterial infection	Severe SLE	Gizi baik		M4	N		N		N		Survive		N										N										5		5	N	N
2598	2019-12-15	M	7	68	Referral	ISK Kompleks	Mikrocephali	Stunted			ISK Kompleks	Mikrocephali	Stunted		M4	N		N		N		Survive		N										N										4		4	Y	Y	Dose
2599	2019-12-16	M	18	117	Referral	DMD	Gizi baik				DMD	Gizi baik			M4	N		N		N		Survive		N										N										6		6	N	N
2600	2019-12-17	M	10.5	69	Referral	Kawasaki disease dd scarlet fever					Kawasaki disease dd scarlet fever				M4	N		N		N		Survive		N										N										6		6	N	N
2601	2019-12-17	F	8.5	72	Referral	Sirosis hepatis	Hipoalbuminemia	Anemia makro-hipo	Sepsis riwayat		Sirosis hepatis	Hipoalbuminemia	Anemia makro-hipo	Sepsis riwayat	M4	N		N		N		Survive		N										N										16		16	N	N
2602	2019-12-17	F	46.6	168	Referral	SLE berat bl III	Nefritis Lupus				SLE berat bl III	Nefritis Lupus			M4	N		N		N		Survive		N										N										5		5	N	N
2603	2019-12-18	M	5.1	64	Referral	PJB Sianotik	Susp pneumonia				PJB sianotik	Pneumonia			M4	N		N		N		Survive		N										N										3		3	N	N
2604	2019-12-18	F	2.6	51	Referral	Sepsis	PJB asianotik	Gizi buruk	Anemia		Sepsis	PJB asianotik	Gizi buruk	Anemia	M4	N		N		N		Survive		N										N										7		7	N	N
2605	2019-12-19	M	60.8	169	Referral	Secondary Nefrotic Syndrome	Dm tp I				Secondary Nefrotic Syndrome	Dm tp I			M4	N		N		N		Survive		N										N										6		6	N	N
2606	2019-12-19	F	23	127	Referral	Aritmia	PJB asianotik	Pedikuloris			Aritmia	PJB asianotik	Pedikuloris		M4	N		N		N		Survive		N										N										4		4	N	N
2607	2019-12-19	F	66	156	Referral	Severe SLE	Susp ISK	Hipokalemia			Severe SLE	ISK	Hipokalemia		M4	N		N		N		Survive		N										N										3		3	N	N
2608	2019-12-23	M	15.5	101	Referral	Efusi pleura dextra	Anemia mikro-hipo	Ascites	Gizi kurang		Efusi pleura dextra	Anemia mikro-hipo	Ascites	Gizi kurang	M4	N		N		N		Survive		N										Y	Negatif	Sputum	3							9		9	N	N
2609	2019-12-26	F	34	154	Referral	Severe SLE	Glaukoma	Dyspepsia	HT terkontrol		Severe SLE	Glaukoma	Dyspepsia	HT terkontrol	M4	N		N		N		Survive		N										N										6		6	N	N
2610	2019-12-27	M	57.6	160	Referral	SNDS	HT st III				SNDS	HT st III			M4	N		N		N		Survive		N										N										5		5	N	N
2611	2019-12-29	F			Referral	Susp kawasaki disease					Susp kawasaki disease				M4	N		N		N		Survive		N										Y	Negatif	Blood	3							3		3	N	N
2612	2019-12-25	F	4.1	61	Transfer	PJB asianotik	ISK	Gizi buruk tp marasmik	Commoncold		PJB asianotik	ISK	Gizi buruk tp marasmik	Commoncold	M4	N		N		N		Survive		N										N										3		3	N	N
																							JUMLAH	756
																							NO	607
																							INOS	149
2508
2509
2510
2511
2512
2513
2514
2515
2516
2517
2518
2519
2520
2521
2522
2523
2524
2525
2526
2527
2528
2529
2530
2531
2532
2533
2534
2535
2536
2537
2538
2539
2540
2541
2542
2543
2544
2545
2546
2547
2548
2549
2550
2551
2552
2553
2554
2555
2556
2557
2558
2559
2560
2561
2562
2563
2564
2565
2566
2567
2568
2569
2570
2571
2572
2573
2574
2575
2576
2577
2578
2579
2580
2581
2582
2583
2584
2585
2586
2587
2588
2589
2590
2591
2592
2593
2594
2595
2596
2597
2598
2599
2600
2601
2602
2603
2604
2605
2606
2607
2608
2609
2610
2611
2612
2613
2614
2615
2616
2617
2618
2619
2620
2621
2622
2623
2624
2625
2626
2627
2628
2629
2630
2631
2632
2633
2634
2635
2636
2637
2638
2639
2640
2641
2642
2643
2644
2645
2646
[truncated: 12 more columns]
